# Supplementary material for: Automatic Prediction of Band Gaps of Inorganic Materials Using a Gradient Boosted and Statistical Feature Selection Workflow
Source: J Chem Inf Model. 2024 Feb 6;64(4):1187–200. doi: 10.1021/acs.jcim.3c01897 (PMC10900294; doi:10.1021/acs.jcim.3c01897)
Supplement: Supplementary file 2 — ci3c01897_si_002.xlsx [file ci3c01897_si_002.xlsx]

## Sheet: feature_list
feature_number	features	alternative_feature_name	featurizer	feature_type
1	H		ElementFraction	composition - element
2	He		ElementFraction	composition - element
3	Li		ElementFraction	composition - element
4	Be		ElementFraction	composition - element
5	B		ElementFraction	composition - element
6	C		ElementFraction	composition - element
7	N		ElementFraction	composition - element
8	O		ElementFraction	composition - element
9	F		ElementFraction	composition - element
10	Ne		ElementFraction	composition - element
11	Na		ElementFraction	composition - element
12	Mg		ElementFraction	composition - element
13	Al		ElementFraction	composition - element
14	Si		ElementFraction	composition - element
15	P		ElementFraction	composition - element
16	S		ElementFraction	composition - element
17	Cl		ElementFraction	composition - element
18	Ar		ElementFraction	composition - element
19	K		ElementFraction	composition - element
20	Ca		ElementFraction	composition - element
21	Sc		ElementFraction	composition - element
22	Ti		ElementFraction	composition - element
23	V		ElementFraction	composition - element
24	Cr		ElementFraction	composition - element
25	Mn		ElementFraction	composition - element
26	Fe		ElementFraction	composition - element
27	Co		ElementFraction	composition - element
28	Ni		ElementFraction	composition - element
29	Cu		ElementFraction	composition - element
30	Zn		ElementFraction	composition - element
31	Ga		ElementFraction	composition - element
32	Ge		ElementFraction	composition - element
33	As		ElementFraction	composition - element
34	Se		ElementFraction	composition - element
35	Br		ElementFraction	composition - element
36	Kr		ElementFraction	composition - element
37	Rb		ElementFraction	composition - element
38	Sr		ElementFraction	composition - element
39	Y		ElementFraction	composition - element
40	Zr		ElementFraction	composition - element
41	Nb		ElementFraction	composition - element
42	Mo		ElementFraction	composition - element
43	Tc		ElementFraction	composition - element
44	Ru		ElementFraction	composition - element
45	Rh		ElementFraction	composition - element
46	Pd		ElementFraction	composition - element
47	Ag		ElementFraction	composition - element
48	Cd		ElementFraction	composition - element
49	In		ElementFraction	composition - element
50	Sn		ElementFraction	composition - element
51	Sb		ElementFraction	composition - element
52	Te		ElementFraction	composition - element
53	I		ElementFraction	composition - element
54	Xe		ElementFraction	composition - element
55	Cs		ElementFraction	composition - element
56	Ba		ElementFraction	composition - element
57	La		ElementFraction	composition - element
58	Ce		ElementFraction	composition - element
59	Pr		ElementFraction	composition - element
60	Nd		ElementFraction	composition - element
61	Pm		ElementFraction	composition - element
62	Sm		ElementFraction	composition - element
63	Eu		ElementFraction	composition - element
64	Gd		ElementFraction	composition - element
65	Tb		ElementFraction	composition - element
66	Dy		ElementFraction	composition - element
67	Ho		ElementFraction	composition - element
68	Er		ElementFraction	composition - element
69	Tm		ElementFraction	composition - element
70	Yb		ElementFraction	composition - element
71	Lu		ElementFraction	composition - element
72	Hf		ElementFraction	composition - element
73	Ta		ElementFraction	composition - element
74	W		ElementFraction	composition - element
75	Re		ElementFraction	composition - element
76	Os		ElementFraction	composition - element
77	Ir		ElementFraction	composition - element
78	Pt		ElementFraction	composition - element
79	Au		ElementFraction	composition - element
80	Hg		ElementFraction	composition - element
81	Tl		ElementFraction	composition - element
82	Pb		ElementFraction	composition - element
83	Bi		ElementFraction	composition - element
84	Po		ElementFraction	composition - element
85	At		ElementFraction	composition - element
86	Rn		ElementFraction	composition - element
87	Fr		ElementFraction	composition - element
88	Ra		ElementFraction	composition - element
89	Ac		ElementFraction	composition - element
90	Th		ElementFraction	composition - element
91	Pa		ElementFraction	composition - element
92	U		ElementFraction	composition - element
93	Np		ElementFraction	composition - element
94	Pu		ElementFraction	composition - element
95	Am		ElementFraction	composition - element
96	Cm		ElementFraction	composition - element
97	Bk		ElementFraction	composition - element
98	Cf		ElementFraction	composition - element
99	Es		ElementFraction	composition - element
100	Fm		ElementFraction	composition - element
101	Md		ElementFraction	composition - element
102	No		ElementFraction	composition - element
103	Lr		ElementFraction	composition - element
104	transition_metal_fraction		TMetalFraction	composition - element
105	0norm		Stoichiometry	composition - element
106	2norm		Stoichiometry	composition - element
107	3norm		Stoichiometry	composition - element
108	5norm		Stoichiometry	composition - element
109	7norm		Stoichiometry	composition - element
110	10norm		Stoichiometry	composition - element
111	band_center		BandCenter	composition - element
112	MagpieData_minimum_Number		ElementProperty - Magpie	composition
113	MagpieData_maximum_Number		ElementProperty - Magpie	composition
114	MagpieData_range_Number		ElementProperty - Magpie	composition
115	MagpieData_mean_Number		ElementProperty - Magpie	composition
116	MagpieData_avg_dev_Number		ElementProperty - Magpie	composition
117	MagpieData_mode_Number		ElementProperty - Magpie	composition
118	MagpieData_minimum_MendeleevNumber		ElementProperty - Magpie	composition
119	MagpieData_maximum_MendeleevNumber		ElementProperty - Magpie	composition
120	MagpieData_range_MendeleevNumber		ElementProperty - Magpie	composition
121	MagpieData_mean_MendeleevNumber		ElementProperty - Magpie	composition
122	MagpieData_avg_dev_MendeleevNumber		ElementProperty - Magpie	composition
123	MagpieData_mode_MendeleevNumber		ElementProperty - Magpie	composition
124	MagpieData_minimum_AtomicWeight		ElementProperty - Magpie	composition
125	MagpieData_maximum_AtomicWeight		ElementProperty - Magpie	composition
126	MagpieData_range_AtomicWeight		ElementProperty - Magpie	composition
127	MagpieData_mean_AtomicWeight		ElementProperty - Magpie	composition
128	MagpieData_avg_dev_AtomicWeight		ElementProperty - Magpie	composition
129	MagpieData_mode_AtomicWeight		ElementProperty - Magpie	composition
130	MagpieData_minimum_MeltingT		ElementProperty - Magpie	composition
131	MagpieData_maximum_MeltingT		ElementProperty - Magpie	composition
132	MagpieData_range_MeltingT		ElementProperty - Magpie	composition
133	MagpieData_mean_MeltingT		ElementProperty - Magpie	composition
134	MagpieData_avg_dev_MeltingT		ElementProperty - Magpie	composition
135	MagpieData_mode_MeltingT		ElementProperty - Magpie	composition
136	MagpieData_minimum_Column		ElementProperty - Magpie	composition
137	MagpieData_maximum_Column		ElementProperty - Magpie	composition
138	MagpieData_range_Column		ElementProperty - Magpie	composition
139	MagpieData_mean_Column		ElementProperty - Magpie	composition
140	MagpieData_avg_dev_Column		ElementProperty - Magpie	composition
141	MagpieData_mode_Column		ElementProperty - Magpie	composition
142	MagpieData_minimum_Row		ElementProperty - Magpie	composition
143	MagpieData_maximum_Row		ElementProperty - Magpie	composition
144	MagpieData_range_Row		ElementProperty - Magpie	composition
145	MagpieData_mean_Row		ElementProperty - Magpie	composition
146	MagpieData_avg_dev_Row		ElementProperty - Magpie	composition
147	MagpieData_mode_Row		ElementProperty - Magpie	composition
148	MagpieData_minimum_CovalentRadius		ElementProperty - Magpie	composition
149	MagpieData_maximum_CovalentRadius		ElementProperty - Magpie	composition
150	MagpieData_range_CovalentRadius		ElementProperty - Magpie	composition
151	MagpieData_mean_CovalentRadius		ElementProperty - Magpie	composition
152	MagpieData_avg_dev_CovalentRadius		ElementProperty - Magpie	composition
153	MagpieData_mode_CovalentRadius		ElementProperty - Magpie	composition
154	MagpieData_minimum_Electronegativity		ElementProperty - Magpie	composition
155	MagpieData_maximum_Electronegativity		ElementProperty - Magpie	composition
156	MagpieData_range_Electronegativity		ElementProperty - Magpie	composition
157	MagpieData_mean_Electronegativity		ElementProperty - Magpie	composition
158	MagpieData_avg_dev_Electronegativity		ElementProperty - Magpie	composition
159	MagpieData_mode_Electronegativity		ElementProperty - Magpie	composition
160	MagpieData_minimum_NsValence		ElementProperty - Magpie	composition
161	MagpieData_maximum_NsValence		ElementProperty - Magpie	composition
162	MagpieData_range_NsValence		ElementProperty - Magpie	composition
163	MagpieData_mean_NsValence		ElementProperty - Magpie	composition
164	MagpieData_avg_dev_NsValence		ElementProperty - Magpie	composition
165	MagpieData_mode_NsValence		ElementProperty - Magpie	composition
166	MagpieData_minimum_NpValence		ElementProperty - Magpie	composition
167	MagpieData_maximum_NpValence		ElementProperty - Magpie	composition
168	MagpieData_range_NpValence		ElementProperty - Magpie	composition
169	MagpieData_mean_NpValence		ElementProperty - Magpie	composition
170	MagpieData_avg_dev_NpValence		ElementProperty - Magpie	composition
171	MagpieData_mode_NpValence		ElementProperty - Magpie	composition
172	MagpieData_minimum_NdValence		ElementProperty - Magpie	composition
173	MagpieData_maximum_NdValence		ElementProperty - Magpie	composition
174	MagpieData_range_NdValence		ElementProperty - Magpie	composition
175	MagpieData_mean_NdValence		ElementProperty - Magpie	composition
176	MagpieData_avg_dev_NdValence		ElementProperty - Magpie	composition
177	MagpieData_mode_NdValence		ElementProperty - Magpie	composition
178	MagpieData_minimum_NfValence		ElementProperty - Magpie	composition
179	MagpieData_maximum_NfValence		ElementProperty - Magpie	composition
180	MagpieData_range_NfValence		ElementProperty - Magpie	composition
181	MagpieData_mean_NfValence		ElementProperty - Magpie	composition
182	MagpieData_avg_dev_NfValence		ElementProperty - Magpie	composition
183	MagpieData_mode_NfValence		ElementProperty - Magpie	composition
184	MagpieData_minimum_NValence		ElementProperty - Magpie	composition
185	MagpieData_maximum_NValence		ElementProperty - Magpie	composition
186	MagpieData_range_NValence		ElementProperty - Magpie	composition
187	MagpieData_mean_NValence		ElementProperty - Magpie	composition
188	MagpieData_avg_dev_NValence		ElementProperty - Magpie	composition
189	MagpieData_mode_NValence		ElementProperty - Magpie	composition
190	MagpieData_minimum_NsUnfilled		ElementProperty - Magpie	composition
191	MagpieData_maximum_NsUnfilled		ElementProperty - Magpie	composition
192	MagpieData_range_NsUnfilled		ElementProperty - Magpie	composition
193	MagpieData_mean_NsUnfilled		ElementProperty - Magpie	composition
194	MagpieData_avg_dev_NsUnfilled		ElementProperty - Magpie	composition
195	MagpieData_mode_NsUnfilled		ElementProperty - Magpie	composition
196	MagpieData_minimum_NpUnfilled		ElementProperty - Magpie	composition
197	MagpieData_maximum_NpUnfilled		ElementProperty - Magpie	composition
198	MagpieData_range_NpUnfilled		ElementProperty - Magpie	composition
199	MagpieData_mean_NpUnfilled		ElementProperty - Magpie	composition
200	MagpieData_avg_dev_NpUnfilled		ElementProperty - Magpie	composition
201	MagpieData_mode_NpUnfilled		ElementProperty - Magpie	composition
202	MagpieData_minimum_NdUnfilled		ElementProperty - Magpie	composition
203	MagpieData_maximum_NdUnfilled		ElementProperty - Magpie	composition
204	MagpieData_range_NdUnfilled		ElementProperty - Magpie	composition
205	MagpieData_mean_NdUnfilled		ElementProperty - Magpie	composition
206	MagpieData_avg_dev_NdUnfilled		ElementProperty - Magpie	composition
207	MagpieData_mode_NdUnfilled		ElementProperty - Magpie	composition
208	MagpieData_minimum_NfUnfilled		ElementProperty - Magpie	composition
209	MagpieData_maximum_NfUnfilled		ElementProperty - Magpie	composition
210	MagpieData_range_NfUnfilled		ElementProperty - Magpie	composition
211	MagpieData_mean_NfUnfilled		ElementProperty - Magpie	composition
212	MagpieData_avg_dev_NfUnfilled		ElementProperty - Magpie	composition
213	MagpieData_mode_NfUnfilled		ElementProperty - Magpie	composition
214	MagpieData_minimum_NUnfilled		ElementProperty - Magpie	composition
215	MagpieData_maximum_NUnfilled		ElementProperty - Magpie	composition
216	MagpieData_range_NUnfilled		ElementProperty - Magpie	composition
217	MagpieData_mean_NUnfilled		ElementProperty - Magpie	composition
218	MagpieData_avg_dev_NUnfilled		ElementProperty - Magpie	composition
219	MagpieData_mode_NUnfilled		ElementProperty - Magpie	composition
220	MagpieData_minimum_GSvolume_pa		ElementProperty - Magpie	composition
221	MagpieData_maximum_GSvolume_pa		ElementProperty - Magpie	composition
222	MagpieData_range_GSvolume_pa		ElementProperty - Magpie	composition
223	MagpieData_mean_GSvolume_pa		ElementProperty - Magpie	composition
224	MagpieData_avg_dev_GSvolume_pa		ElementProperty - Magpie	composition
225	MagpieData_mode_GSvolume_pa		ElementProperty - Magpie	composition
226	MagpieData_minimum_GSbandgap		ElementProperty - Magpie	composition
227	MagpieData_maximum_GSbandgap		ElementProperty - Magpie	composition
228	MagpieData_range_GSbandgap		ElementProperty - Magpie	composition
229	MagpieData_mean_GSbandgap		ElementProperty - Magpie	composition
230	MagpieData_avg_dev_GSbandgap		ElementProperty - Magpie	composition
231	MagpieData_mode_GSbandgap		ElementProperty - Magpie	composition
232	MagpieData_minimum_GSmagmom		ElementProperty - Magpie	composition
233	MagpieData_maximum_GSmagmom		ElementProperty - Magpie	composition
234	MagpieData_range_GSmagmom		ElementProperty - Magpie	composition
235	MagpieData_mean_GSmagmom		ElementProperty - Magpie	composition
236	MagpieData_avg_dev_GSmagmom		ElementProperty - Magpie	composition
237	MagpieData_mode_GSmagmom		ElementProperty - Magpie	composition
238	MagpieData_minimum_SpaceGroupNumber		ElementProperty - Magpie	composition
239	MagpieData_maximum_SpaceGroupNumber		ElementProperty - Magpie	composition
240	MagpieData_range_SpaceGroupNumber		ElementProperty - Magpie	composition
241	MagpieData_mean_SpaceGroupNumber		ElementProperty - Magpie	composition
242	MagpieData_avg_dev_SpaceGroupNumber		ElementProperty - Magpie	composition
243	MagpieData_mode_SpaceGroupNumber		ElementProperty - Magpie	composition
244	PymatgenData_minimum_X		ElementProperty - Matminer	composition
245	PymatgenData_maximum_X		ElementProperty - Matminer	composition
246	PymatgenData_range_X		ElementProperty - Matminer	composition
247	PymatgenData_mean_X		ElementProperty - Matminer	composition
248	PymatgenData_std_dev_X		ElementProperty - Matminer	composition
249	PymatgenData_minimum_row		ElementProperty - Matminer	composition
250	PymatgenData_maximum_row		ElementProperty - Matminer	composition
251	PymatgenData_range_row		ElementProperty - Matminer	composition
252	PymatgenData_mean_row		ElementProperty - Matminer	composition
253	PymatgenData_std_dev_row		ElementProperty - Matminer	composition
254	PymatgenData_minimum_group		ElementProperty - Matminer	composition
255	PymatgenData_maximum_group		ElementProperty - Matminer	composition
256	PymatgenData_range_group		ElementProperty - Matminer	composition
257	PymatgenData_mean_group		ElementProperty - Matminer	composition
258	PymatgenData_std_dev_group		ElementProperty - Matminer	composition
259	PymatgenData_minimum_block		ElementProperty - Matminer	composition
260	PymatgenData_maximum_block		ElementProperty - Matminer	composition
261	PymatgenData_range_block		ElementProperty - Matminer	composition
262	PymatgenData_mean_block		ElementProperty - Matminer	composition
263	PymatgenData_std_dev_block		ElementProperty - Matminer	composition
264	PymatgenData_minimum_atomic_mass		ElementProperty - Matminer	composition
265	PymatgenData_maximum_atomic_mass		ElementProperty - Matminer	composition
266	PymatgenData_range_atomic_mass		ElementProperty - Matminer	composition
267	PymatgenData_mean_atomic_mass		ElementProperty - Matminer	composition
268	PymatgenData_std_dev_atomic_mass		ElementProperty - Matminer	composition
269	PymatgenData_minimum_atomic_radius		ElementProperty - Matminer	composition
270	PymatgenData_maximum_atomic_radius		ElementProperty - Matminer	composition
271	PymatgenData_range_atomic_radius		ElementProperty - Matminer	composition
272	PymatgenData_mean_atomic_radius		ElementProperty - Matminer	composition
273	PymatgenData_std_dev_atomic_radius		ElementProperty - Matminer	composition
274	PymatgenData_minimum_mendeleev_no		ElementProperty - Matminer	composition
275	PymatgenData_maximum_mendeleev_no		ElementProperty - Matminer	composition
276	PymatgenData_range_mendeleev_no		ElementProperty - Matminer	composition
277	PymatgenData_mean_mendeleev_no		ElementProperty - Matminer	composition
278	PymatgenData_std_dev_mendeleev_no		ElementProperty - Matminer	composition
279	PymatgenData_minimum_electrical_resistivity		ElementProperty - Matminer	composition
280	PymatgenData_maximum_electrical_resistivity		ElementProperty - Matminer	composition
281	PymatgenData_range_electrical_resistivity		ElementProperty - Matminer	composition
282	PymatgenData_mean_electrical_resistivity		ElementProperty - Matminer	composition
283	PymatgenData_std_dev_electrical_resistivity		ElementProperty - Matminer	composition
284	PymatgenData_minimum_velocity_of_sound		ElementProperty - Matminer	composition
285	PymatgenData_maximum_velocity_of_sound		ElementProperty - Matminer	composition
286	PymatgenData_range_velocity_of_sound		ElementProperty - Matminer	composition
287	PymatgenData_mean_velocity_of_sound		ElementProperty - Matminer	composition
288	PymatgenData_std_dev_velocity_of_sound		ElementProperty - Matminer	composition
289	PymatgenData_minimum_thermal_conductivity		ElementProperty - Matminer	composition
290	PymatgenData_maximum_thermal_conductivity		ElementProperty - Matminer	composition
291	PymatgenData_range_thermal_conductivity		ElementProperty - Matminer	composition
292	PymatgenData_mean_thermal_conductivity		ElementProperty - Matminer	composition
293	PymatgenData_std_dev_thermal_conductivity		ElementProperty - Matminer	composition
294	PymatgenData_minimum_melting_point		ElementProperty - Matminer	composition
295	PymatgenData_maximum_melting_point		ElementProperty - Matminer	composition
296	PymatgenData_range_melting_point		ElementProperty - Matminer	composition
297	PymatgenData_mean_melting_point		ElementProperty - Matminer	composition
298	PymatgenData_std_dev_melting_point		ElementProperty - Matminer	composition
299	PymatgenData_minimum_bulk_modulus		ElementProperty - Matminer	composition
300	PymatgenData_maximum_bulk_modulus		ElementProperty - Matminer	composition
301	PymatgenData_range_bulk_modulus		ElementProperty - Matminer	composition
302	PymatgenData_mean_bulk_modulus		ElementProperty - Matminer	composition
303	PymatgenData_std_dev_bulk_modulus		ElementProperty - Matminer	composition
304	PymatgenData_minimum_coefficient_of_linear_thermal_expansion		ElementProperty - Matminer	composition
305	PymatgenData_maximum_coefficient_of_linear_thermal_expansion		ElementProperty - Matminer	composition
306	PymatgenData_range_coefficient_of_linear_thermal_expansion		ElementProperty - Matminer	composition
307	PymatgenData_mean_coefficient_of_linear_thermal_expansion		ElementProperty - Matminer	composition
308	PymatgenData_std_dev_coefficient_of_linear_thermal_expansion		ElementProperty - Matminer	composition
309	DemlData_minimum_atom_num		ElementProperty - Deml	composition
310	DemlData_maximum_atom_num		ElementProperty - Deml	composition
311	DemlData_range_atom_num		ElementProperty - Deml	composition
312	DemlData_mean_atom_num		ElementProperty - Deml	composition
313	DemlData_std_dev_atom_num		ElementProperty - Deml	composition
314	DemlData_minimum_atom_mass		ElementProperty - Deml	composition
315	DemlData_maximum_atom_mass		ElementProperty - Deml	composition
316	DemlData_range_atom_mass		ElementProperty - Deml	composition
317	DemlData_mean_atom_mass		ElementProperty - Deml	composition
318	DemlData_std_dev_atom_mass		ElementProperty - Deml	composition
319	DemlData_minimum_row_num		ElementProperty - Deml	composition
320	DemlData_maximum_row_num		ElementProperty - Deml	composition
321	DemlData_range_row_num		ElementProperty - Deml	composition
322	DemlData_mean_row_num		ElementProperty - Deml	composition
323	DemlData_std_dev_row_num		ElementProperty - Deml	composition
324	DemlData_minimum_col_num		ElementProperty - Deml	composition
325	DemlData_maximum_col_num		ElementProperty - Deml	composition
326	DemlData_range_col_num		ElementProperty - Deml	composition
327	DemlData_mean_col_num		ElementProperty - Deml	composition
328	DemlData_std_dev_col_num		ElementProperty - Deml	composition
329	DemlData_minimum_atom_radius		ElementProperty - Deml	composition
330	DemlData_maximum_atom_radius		ElementProperty - Deml	composition
331	DemlData_range_atom_radius		ElementProperty - Deml	composition
332	DemlData_mean_atom_radius		ElementProperty - Deml	composition
333	DemlData_std_dev_atom_radius		ElementProperty - Deml	composition
334	DemlData_minimum_molar_vol		ElementProperty - Deml	composition
335	DemlData_maximum_molar_vol		ElementProperty - Deml	composition
336	DemlData_range_molar_vol		ElementProperty - Deml	composition
337	DemlData_mean_molar_vol		ElementProperty - Deml	composition
338	DemlData_std_dev_molar_vol		ElementProperty - Deml	composition
339	DemlData_minimum_heat_fusion		ElementProperty - Deml	composition
340	DemlData_maximum_heat_fusion		ElementProperty - Deml	composition
341	DemlData_range_heat_fusion		ElementProperty - Deml	composition
342	DemlData_mean_heat_fusion		ElementProperty - Deml	composition
343	DemlData_std_dev_heat_fusion		ElementProperty - Deml	composition
344	DemlData_minimum_melting_point		ElementProperty - Deml	composition
345	DemlData_maximum_melting_point		ElementProperty - Deml	composition
346	DemlData_range_melting_point		ElementProperty - Deml	composition
347	DemlData_mean_melting_point		ElementProperty - Deml	composition
348	DemlData_std_dev_melting_point		ElementProperty - Deml	composition
349	DemlData_minimum_boiling_point		ElementProperty - Deml	composition
350	DemlData_maximum_boiling_point		ElementProperty - Deml	composition
351	DemlData_range_boiling_point		ElementProperty - Deml	composition
352	DemlData_mean_boiling_point		ElementProperty - Deml	composition
353	DemlData_std_dev_boiling_point		ElementProperty - Deml	composition
354	DemlData_minimum_heat_cap		ElementProperty - Deml	composition
355	DemlData_maximum_heat_cap		ElementProperty - Deml	composition
356	DemlData_range_heat_cap		ElementProperty - Deml	composition
357	DemlData_mean_heat_cap		ElementProperty - Deml	composition
358	DemlData_std_dev_heat_cap		ElementProperty - Deml	composition
359	DemlData_minimum_first_ioniz		ElementProperty - Deml	composition
360	DemlData_maximum_first_ioniz		ElementProperty - Deml	composition
361	DemlData_range_first_ioniz		ElementProperty - Deml	composition
362	DemlData_mean_first_ioniz		ElementProperty - Deml	composition
363	DemlData_std_dev_first_ioniz		ElementProperty - Deml	composition
364	DemlData_minimum_electronegativity		ElementProperty - Deml	composition
365	DemlData_maximum_electronegativity		ElementProperty - Deml	composition
366	DemlData_range_electronegativity		ElementProperty - Deml	composition
367	DemlData_mean_electronegativity		ElementProperty - Deml	composition
368	DemlData_std_dev_electronegativity		ElementProperty - Deml	composition
369	DemlData_minimum_electric_pol		ElementProperty - Deml	composition
370	DemlData_maximum_electric_pol		ElementProperty - Deml	composition
371	DemlData_range_electric_pol		ElementProperty - Deml	composition
372	DemlData_mean_electric_pol		ElementProperty - Deml	composition
373	DemlData_std_dev_electric_pol		ElementProperty - Deml	composition
374	DemlData_minimum_GGAU_Etot		ElementProperty - Deml	composition
375	DemlData_maximum_GGAU_Etot		ElementProperty - Deml	composition
376	DemlData_range_GGAU_Etot		ElementProperty - Deml	composition
377	DemlData_mean_GGAU_Etot		ElementProperty - Deml	composition
378	DemlData_std_dev_GGAU_Etot		ElementProperty - Deml	composition
379	DemlData_minimum_mus_fere		ElementProperty - Deml	composition
380	DemlData_maximum_mus_fere		ElementProperty - Deml	composition
381	DemlData_range_mus_fere		ElementProperty - Deml	composition
382	DemlData_mean_mus_fere		ElementProperty - Deml	composition
383	DemlData_std_dev_mus_fere		ElementProperty - Deml	composition
384	DemlData_minimum_FERE_correction		ElementProperty - Deml	composition
385	DemlData_maximum_FERE_correction		ElementProperty - Deml	composition
386	DemlData_range_FERE_correction		ElementProperty - Deml	composition
387	DemlData_mean_FERE_correction		ElementProperty - Deml	composition
388	DemlData_std_dev_FERE_correction		ElementProperty - Deml	composition
389	MEGNetElementData_minimum_embedding_1		ElementProperty - MegNetElement	composition
390	MEGNetElementData_maximum_embedding_1		ElementProperty - MegNetElement	composition
391	MEGNetElementData_range_embedding_1		ElementProperty - MegNetElement	composition
392	MEGNetElementData_mean_embedding_1		ElementProperty - MegNetElement	composition
393	MEGNetElementData_std_dev_embedding_1		ElementProperty - MegNetElement	composition
394	MEGNetElementData_minimum_embedding_2		ElementProperty - MegNetElement	composition
395	MEGNetElementData_maximum_embedding_2		ElementProperty - MegNetElement	composition
396	MEGNetElementData_range_embedding_2		ElementProperty - MegNetElement	composition
397	MEGNetElementData_mean_embedding_2		ElementProperty - MegNetElement	composition
398	MEGNetElementData_std_dev_embedding_2		ElementProperty - MegNetElement	composition
399	MEGNetElementData_minimum_embedding_3		ElementProperty - MegNetElement	composition
400	MEGNetElementData_maximum_embedding_3		ElementProperty - MegNetElement	composition
401	MEGNetElementData_range_embedding_3		ElementProperty - MegNetElement	composition
402	MEGNetElementData_mean_embedding_3		ElementProperty - MegNetElement	composition
403	MEGNetElementData_std_dev_embedding_3		ElementProperty - MegNetElement	composition
404	MEGNetElementData_minimum_embedding_4		ElementProperty - MegNetElement	composition
405	MEGNetElementData_maximum_embedding_4		ElementProperty - MegNetElement	composition
406	MEGNetElementData_range_embedding_4		ElementProperty - MegNetElement	composition
407	MEGNetElementData_mean_embedding_4		ElementProperty - MegNetElement	composition
408	MEGNetElementData_std_dev_embedding_4		ElementProperty - MegNetElement	composition
409	MEGNetElementData_minimum_embedding_5		ElementProperty - MegNetElement	composition
410	MEGNetElementData_maximum_embedding_5		ElementProperty - MegNetElement	composition
411	MEGNetElementData_range_embedding_5		ElementProperty - MegNetElement	composition
412	MEGNetElementData_mean_embedding_5		ElementProperty - MegNetElement	composition
413	MEGNetElementData_std_dev_embedding_5		ElementProperty - MegNetElement	composition
414	MEGNetElementData_minimum_embedding_6		ElementProperty - MegNetElement	composition
415	MEGNetElementData_maximum_embedding_6		ElementProperty - MegNetElement	composition
416	MEGNetElementData_range_embedding_6		ElementProperty - MegNetElement	composition
417	MEGNetElementData_mean_embedding_6		ElementProperty - MegNetElement	composition
418	MEGNetElementData_std_dev_embedding_6		ElementProperty - MegNetElement	composition
419	MEGNetElementData_minimum_embedding_7		ElementProperty - MegNetElement	composition
420	MEGNetElementData_maximum_embedding_7		ElementProperty - MegNetElement	composition
421	MEGNetElementData_range_embedding_7		ElementProperty - MegNetElement	composition
422	MEGNetElementData_mean_embedding_7		ElementProperty - MegNetElement	composition
423	MEGNetElementData_std_dev_embedding_7		ElementProperty - MegNetElement	composition
424	MEGNetElementData_minimum_embedding_8		ElementProperty - MegNetElement	composition
425	MEGNetElementData_maximum_embedding_8		ElementProperty - MegNetElement	composition
426	MEGNetElementData_range_embedding_8		ElementProperty - MegNetElement	composition
427	MEGNetElementData_mean_embedding_8		ElementProperty - MegNetElement	composition
428	MEGNetElementData_std_dev_embedding_8		ElementProperty - MegNetElement	composition
429	MEGNetElementData_minimum_embedding_9		ElementProperty - MegNetElement	composition
430	MEGNetElementData_maximum_embedding_9		ElementProperty - MegNetElement	composition
431	MEGNetElementData_range_embedding_9		ElementProperty - MegNetElement	composition
432	MEGNetElementData_mean_embedding_9		ElementProperty - MegNetElement	composition
433	MEGNetElementData_std_dev_embedding_9		ElementProperty - MegNetElement	composition
434	MEGNetElementData_minimum_embedding_10		ElementProperty - MegNetElement	composition
435	MEGNetElementData_maximum_embedding_10		ElementProperty - MegNetElement	composition
436	MEGNetElementData_range_embedding_10		ElementProperty - MegNetElement	composition
437	MEGNetElementData_mean_embedding_10		ElementProperty - MegNetElement	composition
438	MEGNetElementData_std_dev_embedding_10		ElementProperty - MegNetElement	composition
439	MEGNetElementData_minimum_embedding_11		ElementProperty - MegNetElement	composition
440	MEGNetElementData_maximum_embedding_11		ElementProperty - MegNetElement	composition
441	MEGNetElementData_range_embedding_11		ElementProperty - MegNetElement	composition
442	MEGNetElementData_mean_embedding_11		ElementProperty - MegNetElement	composition
443	MEGNetElementData_std_dev_embedding_11		ElementProperty - MegNetElement	composition
444	MEGNetElementData_minimum_embedding_12		ElementProperty - MegNetElement	composition
445	MEGNetElementData_maximum_embedding_12		ElementProperty - MegNetElement	composition
446	MEGNetElementData_range_embedding_12		ElementProperty - MegNetElement	composition
447	MEGNetElementData_mean_embedding_12		ElementProperty - MegNetElement	composition
448	MEGNetElementData_std_dev_embedding_12		ElementProperty - MegNetElement	composition
449	MEGNetElementData_minimum_embedding_13		ElementProperty - MegNetElement	composition
450	MEGNetElementData_maximum_embedding_13		ElementProperty - MegNetElement	composition
451	MEGNetElementData_range_embedding_13		ElementProperty - MegNetElement	composition
452	MEGNetElementData_mean_embedding_13		ElementProperty - MegNetElement	composition
453	MEGNetElementData_std_dev_embedding_13		ElementProperty - MegNetElement	composition
454	MEGNetElementData_minimum_embedding_14		ElementProperty - MegNetElement	composition
455	MEGNetElementData_maximum_embedding_14		ElementProperty - MegNetElement	composition
456	MEGNetElementData_range_embedding_14		ElementProperty - MegNetElement	composition
457	MEGNetElementData_mean_embedding_14		ElementProperty - MegNetElement	composition
458	MEGNetElementData_std_dev_embedding_14		ElementProperty - MegNetElement	composition
459	MEGNetElementData_minimum_embedding_15		ElementProperty - MegNetElement	composition
460	MEGNetElementData_maximum_embedding_15		ElementProperty - MegNetElement	composition
461	MEGNetElementData_range_embedding_15		ElementProperty - MegNetElement	composition
462	MEGNetElementData_mean_embedding_15		ElementProperty - MegNetElement	composition
463	MEGNetElementData_std_dev_embedding_15		ElementProperty - MegNetElement	composition
464	MEGNetElementData_minimum_embedding_16		ElementProperty - MegNetElement	composition
465	MEGNetElementData_maximum_embedding_16		ElementProperty - MegNetElement	composition
466	MEGNetElementData_range_embedding_16		ElementProperty - MegNetElement	composition
467	MEGNetElementData_mean_embedding_16		ElementProperty - MegNetElement	composition
468	MEGNetElementData_std_dev_embedding_16		ElementProperty - MegNetElement	composition
469	H_fraction		Meredig	composition
470	He_fraction		Meredig	composition
471	Li_fraction		Meredig	composition
472	Be_fraction		Meredig	composition
473	B_fraction		Meredig	composition
474	C_fraction		Meredig	composition
475	N_fraction		Meredig	composition
476	O_fraction		Meredig	composition
477	F_fraction		Meredig	composition
478	Ne_fraction		Meredig	composition
479	Na_fraction		Meredig	composition
480	Mg_fraction		Meredig	composition
481	Al_fraction		Meredig	composition
482	Si_fraction		Meredig	composition
483	P_fraction		Meredig	composition
484	S_fraction		Meredig	composition
485	Cl_fraction		Meredig	composition
486	Ar_fraction		Meredig	composition
487	K_fraction		Meredig	composition
488	Ca_fraction		Meredig	composition
489	Sc_fraction		Meredig	composition
490	Ti_fraction		Meredig	composition
491	V_fraction		Meredig	composition
492	Cr_fraction		Meredig	composition
493	Mn_fraction		Meredig	composition
494	Fe_fraction		Meredig	composition
495	Co_fraction		Meredig	composition
496	Ni_fraction		Meredig	composition
497	Cu_fraction		Meredig	composition
498	Zn_fraction		Meredig	composition
499	Ga_fraction		Meredig	composition
500	Ge_fraction		Meredig	composition
501	As_fraction		Meredig	composition
502	Se_fraction		Meredig	composition
503	Br_fraction		Meredig	composition
504	Kr_fraction		Meredig	composition
505	Rb_fraction		Meredig	composition
506	Sr_fraction		Meredig	composition
507	Y_fraction		Meredig	composition
508	Zr_fraction		Meredig	composition
509	Nb_fraction		Meredig	composition
510	Mo_fraction		Meredig	composition
511	Tc_fraction		Meredig	composition
512	Ru_fraction		Meredig	composition
513	Rh_fraction		Meredig	composition
514	Pd_fraction		Meredig	composition
515	Ag_fraction		Meredig	composition
516	Cd_fraction		Meredig	composition
517	In_fraction		Meredig	composition
518	Sn_fraction		Meredig	composition
519	Sb_fraction		Meredig	composition
520	Te_fraction		Meredig	composition
521	I_fraction		Meredig	composition
522	Xe_fraction		Meredig	composition
523	Cs_fraction		Meredig	composition
524	Ba_fraction		Meredig	composition
525	La_fraction		Meredig	composition
526	Ce_fraction		Meredig	composition
527	Pr_fraction		Meredig	composition
528	Nd_fraction		Meredig	composition
529	Pm_fraction		Meredig	composition
530	Sm_fraction		Meredig	composition
531	Eu_fraction		Meredig	composition
532	Gd_fraction		Meredig	composition
533	Tb_fraction		Meredig	composition
534	Dy_fraction		Meredig	composition
535	Ho_fraction		Meredig	composition
536	Er_fraction		Meredig	composition
537	Tm_fraction		Meredig	composition
538	Yb_fraction		Meredig	composition
539	Lu_fraction		Meredig	composition
540	Hf_fraction		Meredig	composition
541	Ta_fraction		Meredig	composition
542	W_fraction		Meredig	composition
543	Re_fraction		Meredig	composition
544	Os_fraction		Meredig	composition
545	Ir_fraction		Meredig	composition
546	Pt_fraction		Meredig	composition
547	Au_fraction		Meredig	composition
548	Hg_fraction		Meredig	composition
549	Tl_fraction		Meredig	composition
550	Pb_fraction		Meredig	composition
551	Bi_fraction		Meredig	composition
552	Po_fraction		Meredig	composition
553	At_fraction		Meredig	composition
554	Rn_fraction		Meredig	composition
555	Fr_fraction		Meredig	composition
556	Ra_fraction		Meredig	composition
557	Ac_fraction		Meredig	composition
558	Th_fraction		Meredig	composition
559	Pa_fraction		Meredig	composition
560	U_fraction		Meredig	composition
561	Np_fraction		Meredig	composition
562	Pu_fraction		Meredig	composition
563	Am_fraction		Meredig	composition
564	Cm_fraction		Meredig	composition
565	Bk_fraction		Meredig	composition
566	Cf_fraction		Meredig	composition
567	Es_fraction		Meredig	composition
568	Fm_fraction		Meredig	composition
569	Md_fraction		Meredig	composition
570	No_fraction		Meredig	composition
571	Lr_fraction		Meredig	composition
572	mean_AtomicWeight		Meredig	composition
573	mean_Column		Meredig	composition
574	mean_Row		Meredig	composition
575	range_Number		Meredig	composition
576	mean_Number		Meredig	composition
577	range_AtomicRadius		Meredig	composition
578	mean_AtomicRadius		Meredig	composition
579	range_Electronegativity		Meredig	composition
580	mean_Electronegativity		Meredig	composition
581	avg_s_valence_electrons		Meredig / ValenceOrbital	composition - orbital
582	avg_p_valence_electrons		Meredig / ValenceOrbital	composition - orbital
583	avg_d_valence_electrons		Meredig / ValenceOrbital	composition - orbital
584	avg_f_valence_electrons		Meredig / ValenceOrbital	composition - orbital
585	frac_s_valence_electrons		Meredig / ValenceOrbital	composition - orbital
586	frac_p_valence_electrons		Meredig / ValenceOrbital	composition - orbital
587	frac_d_valence_electrons		Meredig / ValenceOrbital	composition - orbital
588	frac_f_valence_electrons		Meredig / ValenceOrbital	composition - orbital
589	Yang_omega		YangSolidSolution	composition - alloy
590	Yang_delta		YangSolidSolution	composition - alloy
591	HOMO_character		AtomicOrbitals	composition - orbital
592	HOMO_element		AtomicOrbitals	composition - orbital
593	HOMO_energy		AtomicOrbitals	composition - orbital
594	LUMO_character		AtomicOrbitals	composition - orbital
595	LUMO_element		AtomicOrbitals	composition - orbital
596	LUMO_energy		AtomicOrbitals	composition - orbital
597	gap_AO		AtomicOrbitals	composition - orbital
598	HOMO_character_ohe_0		AtomicOrbitals	composition - orbital
599	HOMO_character_ohe_d		AtomicOrbitals	composition - orbital
600	HOMO_character_ohe_f		AtomicOrbitals	composition - orbital
601	HOMO_character_ohe_p		AtomicOrbitals	composition - orbital
602	HOMO_character_ohe_s		AtomicOrbitals	composition - orbital
603	HOMO_element_ohe_0		AtomicOrbitals	composition - orbital
604	HOMO_element_ohe_Ac		AtomicOrbitals	composition - orbital
605	HOMO_element_ohe_Ag		AtomicOrbitals	composition - orbital
606	HOMO_element_ohe_Al		AtomicOrbitals	composition - orbital
607	HOMO_element_ohe_As		AtomicOrbitals	composition - orbital
608	HOMO_element_ohe_Au		AtomicOrbitals	composition - orbital
609	HOMO_element_ohe_B		AtomicOrbitals	composition - orbital
610	HOMO_element_ohe_Ba		AtomicOrbitals	composition - orbital
611	HOMO_element_ohe_Be		AtomicOrbitals	composition - orbital
612	HOMO_element_ohe_Bi		AtomicOrbitals	composition - orbital
613	HOMO_element_ohe_Br		AtomicOrbitals	composition - orbital
614	HOMO_element_ohe_C		AtomicOrbitals	composition - orbital
615	HOMO_element_ohe_Ca		AtomicOrbitals	composition - orbital
616	HOMO_element_ohe_Cd		AtomicOrbitals	composition - orbital
617	HOMO_element_ohe_Ce		AtomicOrbitals	composition - orbital
618	HOMO_element_ohe_Cl		AtomicOrbitals	composition - orbital
619	HOMO_element_ohe_Co		AtomicOrbitals	composition - orbital
620	HOMO_element_ohe_Cr		AtomicOrbitals	composition - orbital
621	HOMO_element_ohe_Cs		AtomicOrbitals	composition - orbital
622	HOMO_element_ohe_Cu		AtomicOrbitals	composition - orbital
623	HOMO_element_ohe_Dy		AtomicOrbitals	composition - orbital
624	HOMO_element_ohe_Er		AtomicOrbitals	composition - orbital
625	HOMO_element_ohe_Eu		AtomicOrbitals	composition - orbital
626	HOMO_element_ohe_F		AtomicOrbitals	composition - orbital
627	HOMO_element_ohe_Fe		AtomicOrbitals	composition - orbital
628	HOMO_element_ohe_Ga		AtomicOrbitals	composition - orbital
629	HOMO_element_ohe_Gd		AtomicOrbitals	composition - orbital
630	HOMO_element_ohe_Ge		AtomicOrbitals	composition - orbital
631	HOMO_element_ohe_H		AtomicOrbitals	composition - orbital
632	HOMO_element_ohe_Hf		AtomicOrbitals	composition - orbital
633	HOMO_element_ohe_Hg		AtomicOrbitals	composition - orbital
634	HOMO_element_ohe_Ho		AtomicOrbitals	composition - orbital
635	HOMO_element_ohe_I		AtomicOrbitals	composition - orbital
636	HOMO_element_ohe_In		AtomicOrbitals	composition - orbital
637	HOMO_element_ohe_Ir		AtomicOrbitals	composition - orbital
638	HOMO_element_ohe_K		AtomicOrbitals	composition - orbital
639	HOMO_element_ohe_La		AtomicOrbitals	composition - orbital
640	HOMO_element_ohe_Li		AtomicOrbitals	composition - orbital
641	HOMO_element_ohe_Lu		AtomicOrbitals	composition - orbital
642	HOMO_element_ohe_Mg		AtomicOrbitals	composition - orbital
643	HOMO_element_ohe_Mn		AtomicOrbitals	composition - orbital
644	HOMO_element_ohe_Mo		AtomicOrbitals	composition - orbital
645	HOMO_element_ohe_N		AtomicOrbitals	composition - orbital
646	HOMO_element_ohe_Na		AtomicOrbitals	composition - orbital
647	HOMO_element_ohe_Nb		AtomicOrbitals	composition - orbital
648	HOMO_element_ohe_Nd		AtomicOrbitals	composition - orbital
649	HOMO_element_ohe_Ni		AtomicOrbitals	composition - orbital
650	HOMO_element_ohe_O		AtomicOrbitals	composition - orbital
651	HOMO_element_ohe_Os		AtomicOrbitals	composition - orbital
652	HOMO_element_ohe_P		AtomicOrbitals	composition - orbital
653	HOMO_element_ohe_Pa		AtomicOrbitals	composition - orbital
654	HOMO_element_ohe_Pb		AtomicOrbitals	composition - orbital
655	HOMO_element_ohe_Pd		AtomicOrbitals	composition - orbital
656	HOMO_element_ohe_Pm		AtomicOrbitals	composition - orbital
657	HOMO_element_ohe_Pr		AtomicOrbitals	composition - orbital
658	HOMO_element_ohe_Pt		AtomicOrbitals	composition - orbital
659	HOMO_element_ohe_Rb		AtomicOrbitals	composition - orbital
660	HOMO_element_ohe_Re		AtomicOrbitals	composition - orbital
661	HOMO_element_ohe_Rh		AtomicOrbitals	composition - orbital
662	HOMO_element_ohe_Ru		AtomicOrbitals	composition - orbital
663	HOMO_element_ohe_S		AtomicOrbitals	composition - orbital
664	HOMO_element_ohe_Sb		AtomicOrbitals	composition - orbital
665	HOMO_element_ohe_Sc		AtomicOrbitals	composition - orbital
666	HOMO_element_ohe_Se		AtomicOrbitals	composition - orbital
667	HOMO_element_ohe_Si		AtomicOrbitals	composition - orbital
668	HOMO_element_ohe_Sm		AtomicOrbitals	composition - orbital
669	HOMO_element_ohe_Sn		AtomicOrbitals	composition - orbital
670	HOMO_element_ohe_Sr		AtomicOrbitals	composition - orbital
671	HOMO_element_ohe_Ta		AtomicOrbitals	composition - orbital
672	HOMO_element_ohe_Tb		AtomicOrbitals	composition - orbital
673	HOMO_element_ohe_Tc		AtomicOrbitals	composition - orbital
674	HOMO_element_ohe_Te		AtomicOrbitals	composition - orbital
675	HOMO_element_ohe_Th		AtomicOrbitals	composition - orbital
676	HOMO_element_ohe_Ti		AtomicOrbitals	composition - orbital
677	HOMO_element_ohe_Tl		AtomicOrbitals	composition - orbital
678	HOMO_element_ohe_Tm		AtomicOrbitals	composition - orbital
679	HOMO_element_ohe_U		AtomicOrbitals	composition - orbital
680	HOMO_element_ohe_V		AtomicOrbitals	composition - orbital
681	HOMO_element_ohe_W		AtomicOrbitals	composition - orbital
682	HOMO_element_ohe_Y		AtomicOrbitals	composition - orbital
683	HOMO_element_ohe_Yb		AtomicOrbitals	composition - orbital
684	HOMO_element_ohe_Zn		AtomicOrbitals	composition - orbital
685	HOMO_element_ohe_Zr		AtomicOrbitals	composition - orbital
686	LUMO_character_ohe_0		AtomicOrbitals	composition - orbital
687	LUMO_character_ohe_d		AtomicOrbitals	composition - orbital
688	LUMO_character_ohe_f		AtomicOrbitals	composition - orbital
689	LUMO_character_ohe_p		AtomicOrbitals	composition - orbital
690	LUMO_character_ohe_s		AtomicOrbitals	composition - orbital
691	LUMO_element_ohe_0		AtomicOrbitals	composition - orbital
692	LUMO_element_ohe_Ac		AtomicOrbitals	composition - orbital
693	LUMO_element_ohe_Ag		AtomicOrbitals	composition - orbital
694	LUMO_element_ohe_Al		AtomicOrbitals	composition - orbital
695	LUMO_element_ohe_As		AtomicOrbitals	composition - orbital
696	LUMO_element_ohe_Au		AtomicOrbitals	composition - orbital
697	LUMO_element_ohe_B		AtomicOrbitals	composition - orbital
698	LUMO_element_ohe_Ba		AtomicOrbitals	composition - orbital
699	LUMO_element_ohe_Be		AtomicOrbitals	composition - orbital
700	LUMO_element_ohe_Bi		AtomicOrbitals	composition - orbital
701	LUMO_element_ohe_Br		AtomicOrbitals	composition - orbital
702	LUMO_element_ohe_C		AtomicOrbitals	composition - orbital
703	LUMO_element_ohe_Ca		AtomicOrbitals	composition - orbital
704	LUMO_element_ohe_Cd		AtomicOrbitals	composition - orbital
705	LUMO_element_ohe_Ce		AtomicOrbitals	composition - orbital
706	LUMO_element_ohe_Cl		AtomicOrbitals	composition - orbital
707	LUMO_element_ohe_Co		AtomicOrbitals	composition - orbital
708	LUMO_element_ohe_Cr		AtomicOrbitals	composition - orbital
709	LUMO_element_ohe_Cs		AtomicOrbitals	composition - orbital
710	LUMO_element_ohe_Cu		AtomicOrbitals	composition - orbital
711	LUMO_element_ohe_Dy		AtomicOrbitals	composition - orbital
712	LUMO_element_ohe_Er		AtomicOrbitals	composition - orbital
713	LUMO_element_ohe_Eu		AtomicOrbitals	composition - orbital
714	LUMO_element_ohe_F		AtomicOrbitals	composition - orbital
715	LUMO_element_ohe_Fe		AtomicOrbitals	composition - orbital
716	LUMO_element_ohe_Ga		AtomicOrbitals	composition - orbital
717	LUMO_element_ohe_Gd		AtomicOrbitals	composition - orbital
718	LUMO_element_ohe_Ge		AtomicOrbitals	composition - orbital
719	LUMO_element_ohe_H		AtomicOrbitals	composition - orbital
720	LUMO_element_ohe_Hf		AtomicOrbitals	composition - orbital
721	LUMO_element_ohe_Hg		AtomicOrbitals	composition - orbital
722	LUMO_element_ohe_Ho		AtomicOrbitals	composition - orbital
723	LUMO_element_ohe_I		AtomicOrbitals	composition - orbital
724	LUMO_element_ohe_In		AtomicOrbitals	composition - orbital
725	LUMO_element_ohe_Ir		AtomicOrbitals	composition - orbital
726	LUMO_element_ohe_K		AtomicOrbitals	composition - orbital
727	LUMO_element_ohe_La		AtomicOrbitals	composition - orbital
728	LUMO_element_ohe_Li		AtomicOrbitals	composition - orbital
729	LUMO_element_ohe_Lu		AtomicOrbitals	composition - orbital
730	LUMO_element_ohe_Mg		AtomicOrbitals	composition - orbital
731	LUMO_element_ohe_Mn		AtomicOrbitals	composition - orbital
732	LUMO_element_ohe_Mo		AtomicOrbitals	composition - orbital
733	LUMO_element_ohe_N		AtomicOrbitals	composition - orbital
734	LUMO_element_ohe_Na		AtomicOrbitals	composition - orbital
735	LUMO_element_ohe_Nb		AtomicOrbitals	composition - orbital
736	LUMO_element_ohe_Nd		AtomicOrbitals	composition - orbital
737	LUMO_element_ohe_Ni		AtomicOrbitals	composition - orbital
738	LUMO_element_ohe_O		AtomicOrbitals	composition - orbital
739	LUMO_element_ohe_Os		AtomicOrbitals	composition - orbital
740	LUMO_element_ohe_P		AtomicOrbitals	composition - orbital
741	LUMO_element_ohe_Pa		AtomicOrbitals	composition - orbital
742	LUMO_element_ohe_Pb		AtomicOrbitals	composition - orbital
743	LUMO_element_ohe_Pd		AtomicOrbitals	composition - orbital
744	LUMO_element_ohe_Pm		AtomicOrbitals	composition - orbital
745	LUMO_element_ohe_Pr		AtomicOrbitals	composition - orbital
746	LUMO_element_ohe_Pt		AtomicOrbitals	composition - orbital
747	LUMO_element_ohe_Rb		AtomicOrbitals	composition - orbital
748	LUMO_element_ohe_Re		AtomicOrbitals	composition - orbital
749	LUMO_element_ohe_Rh		AtomicOrbitals	composition - orbital
750	LUMO_element_ohe_Ru		AtomicOrbitals	composition - orbital
751	LUMO_element_ohe_S		AtomicOrbitals	composition - orbital
752	LUMO_element_ohe_Sb		AtomicOrbitals	composition - orbital
753	LUMO_element_ohe_Sc		AtomicOrbitals	composition - orbital
754	LUMO_element_ohe_Se		AtomicOrbitals	composition - orbital
755	LUMO_element_ohe_Si		AtomicOrbitals	composition - orbital
756	LUMO_element_ohe_Sm		AtomicOrbitals	composition - orbital
757	LUMO_element_ohe_Sn		AtomicOrbitals	composition - orbital
758	LUMO_element_ohe_Sr		AtomicOrbitals	composition - orbital
759	LUMO_element_ohe_Ta		AtomicOrbitals	composition - orbital
760	LUMO_element_ohe_Tb		AtomicOrbitals	composition - orbital
761	LUMO_element_ohe_Tc		AtomicOrbitals	composition - orbital
762	LUMO_element_ohe_Te		AtomicOrbitals	composition - orbital
763	LUMO_element_ohe_Th		AtomicOrbitals	composition - orbital
764	LUMO_element_ohe_Ti		AtomicOrbitals	composition - orbital
765	LUMO_element_ohe_Tl		AtomicOrbitals	composition - orbital
766	LUMO_element_ohe_Tm		AtomicOrbitals	composition - orbital
767	LUMO_element_ohe_U		AtomicOrbitals	composition - orbital
768	LUMO_element_ohe_V		AtomicOrbitals	composition - orbital
769	LUMO_element_ohe_W		AtomicOrbitals	composition - orbital
770	LUMO_element_ohe_Y		AtomicOrbitals	composition - orbital
771	LUMO_element_ohe_Yb		AtomicOrbitals	composition - orbital
772	LUMO_element_ohe_Zn		AtomicOrbitals	composition - orbital
773	LUMO_element_ohe_Zr		AtomicOrbitals	composition - orbital
774	mean_simul_packing_efficiency		AtomicPackingEfficiency	composition - packing
775	mean_abs_simul_packing_efficiency		AtomicPackingEfficiency	composition - packing
776	dist_from_1_clusters_APE__0010	dist from 1 clusters |APE| < 0.010	AtomicPackingEfficiency	composition - packing
777	dist_from_3_clusters_APE__0010	dist from 3 clusters |APE| < 0.010	AtomicPackingEfficiency	composition - packing
778	dist_from_5_clusters_APE__0010	dist from 5 clusters |APE| < 0.010	AtomicPackingEfficiency	composition - packing
779	Weight_Fraction		WenAlloys	composition - alloy
780	Atomic_Fraction		WenAlloys	composition - alloy
781	Yang_delta_wen		WenAlloys	composition - alloy
782	Yang_omega_wen		WenAlloys	composition - alloy
783	APE_mean		WenAlloys	composition - alloy
784	Radii_local_mismatch		WenAlloys	composition - alloy
785	Radii_gamma		WenAlloys	composition - alloy
786	Configuration_entropy		WenAlloys	composition - alloy
787	Atomic_weight_mean		WenAlloys	composition - alloy
788	Total_weight		WenAlloys	composition - alloy
789	Lambda_entropy		WenAlloys	composition - alloy
790	Electronegativity_delta		WenAlloys	composition - alloy
791	Electronegativity_local_mismatch		WenAlloys	composition - alloy
792	VEC_mean		WenAlloys	composition - alloy
793	Mixing_enthalpy		WenAlloys	composition - alloy
794	Mean_cohesive_energy		WenAlloys	composition - alloy
795	Interant_electrons		WenAlloys	composition - alloy
796	Interant_s_electrons		WenAlloys	composition - alloy
797	Interant_p_electrons		WenAlloys	composition - alloy
798	Interant_d_electrons		WenAlloys	composition - alloy
799	Interant_f_electrons		WenAlloys	composition - alloy
800	Shear_modulus_mean		WenAlloys	composition - alloy
801	Shear_modulus_delta		WenAlloys	composition - alloy
802	Shear_modulus_local_mismatch		WenAlloys	composition - alloy
803	Shear_modulus_strength_model		WenAlloys	composition - alloy
804	Miedema_deltaH_inter		Miedema	composition - alloy
805	Miedema_deltaH_amor		Miedema	composition - alloy
806	Miedema_deltaH_ss_min		Miedema	composition - alloy
807	cohesive_energy		CohesiveEnergy	composition - Thermo
808	weight		CohesiveEnergy	composition - custom
809	total_e		CohesiveEnergy	composition - custom
810	avg_electroneg		CohesiveEnergy	composition - custom
811	noble_gas		CohesiveEnergy	composition - custom
812	transition_metal		CohesiveEnergy	composition - custom
813	post_transition_metal		CohesiveEnergy	composition - custom
814	rare_earth_metal		CohesiveEnergy	composition - custom
815	metal		CohesiveEnergy	composition - custom
816	metalloid		CohesiveEnergy	composition - custom
817	alkali		CohesiveEnergy	composition - custom
818	alkaline		CohesiveEnergy	composition - custom
819	halogen		CohesiveEnergy	composition - custom
820	chalcogen		CohesiveEnergy	composition - custom
821	lanthanoid		CohesiveEnergy	composition - custom
822	actinoid		CohesiveEnergy	composition - custom
823	quadrupolar		CohesiveEnergy	composition - custom
824	sblock		CohesiveEnergy	composition - custom
825	pblock		CohesiveEnergy	composition - custom
826	dblock		CohesiveEnergy	composition - custom
827	fblock		CohesiveEnergy	composition - custom
828	transition_metal_fraction/frac_d_valence_electrons		Engineered	bandgap - MP
829	transition_metal_fraction/MagpieData_avg_dev_NdValence		Engineered	bandgap - MP
830	transition_metal_fraction/frac_p_valence_electrons		Engineered	bandgap - MP
831	transition_metal_fraction/MagpieData_maximum_NdValence		Engineered	bandgap - MP
832	transition_metal_fraction/MEGNetElementData_range_embedding_10		Engineered	bandgap - MP
833	transition_metal_fraction/DemlData_minimum_molar_vol		Engineered	bandgap - MP
834	transition_metal_fraction/MEGNetElementData_range_embedding_11		Engineered	bandgap - MP
835	transition_metal_fraction/transition_metal_fraction		Engineered	bandgap - MP
836	transition_metal_fraction/HOMO_energy		Engineered	bandgap - MP
837	transition_metal_fraction/band_center		Engineered	bandgap - MP
838	frac_d_valence_electrons/transition_metal_fraction		Engineered	bandgap - MP
839	frac_d_valence_electrons/MagpieData_avg_dev_NdValence		Engineered	bandgap - MP
840	frac_d_valence_electrons/frac_p_valence_electrons		Engineered	bandgap - MP
841	frac_d_valence_electrons/MagpieData_maximum_NdValence		Engineered	bandgap - MP
842	frac_d_valence_electrons/MEGNetElementData_range_embedding_10		Engineered	bandgap - MP
843	frac_d_valence_electrons/frac_d_valence_electrons		Engineered	bandgap - MP
844	frac_d_valence_electrons/DemlData_minimum_molar_vol		Engineered	bandgap - MP
845	frac_d_valence_electrons/MEGNetElementData_range_embedding_11		Engineered	bandgap - MP
846	frac_d_valence_electrons/HOMO_energy		Engineered	bandgap - MP
847	frac_d_valence_electrons/band_center		Engineered	bandgap - MP
848	MagpieData_avg_dev_NdValence/transition_metal_fraction		Engineered	bandgap - MP
849	MagpieData_avg_dev_NdValence/frac_d_valence_electrons		Engineered	bandgap - MP
850	MagpieData_avg_dev_NdValence/frac_p_valence_electrons		Engineered	bandgap - MP
851	MagpieData_avg_dev_NdValence/MagpieData_maximum_NdValence		Engineered	bandgap - MP
852	MagpieData_avg_dev_NdValence/MEGNetElementData_range_embedding_10		Engineered	bandgap - MP
853	MagpieData_avg_dev_NdValence/DemlData_minimum_molar_vol		Engineered	bandgap - MP
854	MagpieData_avg_dev_NdValence/MEGNetElementData_range_embedding_11		Engineered	bandgap - MP
855	MagpieData_avg_dev_NdValence/HOMO_energy		Engineered	bandgap - MP
856	MagpieData_avg_dev_NdValence/band_center		Engineered	bandgap - MP
857	frac_p_valence_electrons/transition_metal_fraction		Engineered	bandgap - MP
858	frac_p_valence_electrons/frac_d_valence_electrons		Engineered	bandgap - MP
859	frac_p_valence_electrons/MagpieData_avg_dev_NdValence		Engineered	bandgap - MP
860	frac_p_valence_electrons/MagpieData_maximum_NdValence		Engineered	bandgap - MP
861	frac_p_valence_electrons/MEGNetElementData_range_embedding_10		Engineered	bandgap - MP
862	frac_p_valence_electrons/DemlData_minimum_molar_vol		Engineered	bandgap - MP
863	frac_p_valence_electrons/MEGNetElementData_range_embedding_11		Engineered	bandgap - MP
864	frac_p_valence_electrons/HOMO_energy		Engineered	bandgap - MP
865	frac_p_valence_electrons/band_center		Engineered	bandgap - MP
866	MagpieData_maximum_NdValence/transition_metal_fraction		Engineered	bandgap - MP
867	MagpieData_maximum_NdValence/frac_d_valence_electrons		Engineered	bandgap - MP
868	MagpieData_maximum_NdValence/MagpieData_avg_dev_NdValence		Engineered	bandgap - MP
869	MagpieData_maximum_NdValence/frac_p_valence_electrons		Engineered	bandgap - MP
870	MagpieData_maximum_NdValence/MEGNetElementData_range_embedding_10		Engineered	bandgap - MP
871	MagpieData_maximum_NdValence/DemlData_minimum_molar_vol		Engineered	bandgap - MP
872	MagpieData_maximum_NdValence/MEGNetElementData_range_embedding_11		Engineered	bandgap - MP
873	MagpieData_maximum_NdValence/MagpieData_maximum_NdValence		Engineered	bandgap - MP
874	MagpieData_maximum_NdValence/HOMO_energy		Engineered	bandgap - MP
875	MagpieData_maximum_NdValence/band_center		Engineered	bandgap - MP
876	MEGNetElementData_range_embedding_10/transition_metal_fraction		Engineered	bandgap - MP
877	MEGNetElementData_range_embedding_10/frac_d_valence_electrons		Engineered	bandgap - MP
878	MEGNetElementData_range_embedding_10/MagpieData_avg_dev_NdValence		Engineered	bandgap - MP
879	MEGNetElementData_range_embedding_10/frac_p_valence_electrons		Engineered	bandgap - MP
880	MEGNetElementData_range_embedding_10/MagpieData_maximum_NdValence		Engineered	bandgap - MP
881	MEGNetElementData_range_embedding_10/DemlData_minimum_molar_vol		Engineered	bandgap - MP
882	MEGNetElementData_range_embedding_10/MEGNetElementData_range_embedding_11		Engineered	bandgap - MP
883	MEGNetElementData_range_embedding_10/HOMO_energy		Engineered	bandgap - MP
884	MEGNetElementData_range_embedding_10/band_center		Engineered	bandgap - MP
885	DemlData_minimum_molar_vol/transition_metal_fraction		Engineered	bandgap - MP
886	DemlData_minimum_molar_vol/frac_d_valence_electrons		Engineered	bandgap - MP
887	DemlData_minimum_molar_vol/MagpieData_avg_dev_NdValence		Engineered	bandgap - MP
888	DemlData_minimum_molar_vol/frac_p_valence_electrons		Engineered	bandgap - MP
889	DemlData_minimum_molar_vol/MagpieData_maximum_NdValence		Engineered	bandgap - MP
890	DemlData_minimum_molar_vol/MEGNetElementData_range_embedding_10		Engineered	bandgap - MP
891	DemlData_minimum_molar_vol/MEGNetElementData_range_embedding_11		Engineered	bandgap - MP
892	DemlData_minimum_molar_vol/HOMO_energy		Engineered	bandgap - MP
893	DemlData_minimum_molar_vol/band_center		Engineered	bandgap - MP
894	MEGNetElementData_range_embedding_11/transition_metal_fraction		Engineered	bandgap - MP
895	MEGNetElementData_range_embedding_11/frac_d_valence_electrons		Engineered	bandgap - MP
896	MEGNetElementData_range_embedding_11/MagpieData_avg_dev_NdValence		Engineered	bandgap - MP
897	MEGNetElementData_range_embedding_11/frac_p_valence_electrons		Engineered	bandgap - MP
898	MEGNetElementData_range_embedding_11/MagpieData_maximum_NdValence		Engineered	bandgap - MP
899	MEGNetElementData_range_embedding_11/MEGNetElementData_range_embedding_10		Engineered	bandgap - MP
900	MEGNetElementData_range_embedding_11/DemlData_minimum_molar_vol		Engineered	bandgap - MP
901	MEGNetElementData_range_embedding_11/HOMO_energy		Engineered	bandgap - MP
902	MEGNetElementData_range_embedding_11/band_center		Engineered	bandgap - MP
903	HOMO_energy/transition_metal_fraction		Engineered	bandgap - MP
904	HOMO_energy/frac_d_valence_electrons		Engineered	bandgap - MP
905	HOMO_energy/MagpieData_avg_dev_NdValence		Engineered	bandgap - MP
906	HOMO_energy/frac_p_valence_electrons		Engineered	bandgap - MP
907	HOMO_energy/MagpieData_maximum_NdValence		Engineered	bandgap - MP
908	HOMO_energy/MEGNetElementData_range_embedding_10		Engineered	bandgap - MP
909	HOMO_energy/DemlData_minimum_molar_vol		Engineered	bandgap - MP
910	HOMO_energy/MEGNetElementData_range_embedding_11		Engineered	bandgap - MP
911	HOMO_energy/band_center		Engineered	bandgap - MP
912	band_center/transition_metal_fraction		Engineered	bandgap - MP
913	band_center/frac_d_valence_electrons		Engineered	bandgap - MP
914	band_center/MagpieData_avg_dev_NdValence		Engineered	bandgap - MP
915	band_center/frac_p_valence_electrons		Engineered	bandgap - MP
916	band_center/MagpieData_maximum_NdValence		Engineered	bandgap - MP
917	band_center/MEGNetElementData_range_embedding_10		Engineered	bandgap - MP
918	band_center/DemlData_minimum_molar_vol		Engineered	bandgap - MP
919	band_center/MEGNetElementData_range_embedding_11		Engineered	bandgap - MP
920	band_center/HOMO_energy		Engineered	bandgap - MP
921	frac_p_valence_electrons/Atomic_Fraction		Engineered	is metal - MP
922	frac_p_valence_electrons/Weight_Fraction		Engineered	is metal - MP
923	frac_p_valence_electrons/HOMO_element_ohe_O		Engineered	is metal - MP
924	frac_p_valence_electrons/HOMO_character_ohe_p		Engineered	is metal - MP
925	frac_p_valence_electrons/LUMO_element_ohe_O		Engineered	is metal - MP
926	frac_p_valence_electrons/PymatgenData_std_dev_group		Engineered	is metal - MP
927	frac_p_valence_electrons/PymatgenData_range_melting_point		Engineered	is metal - MP
928	frac_p_valence_electrons/MEGNetElementData_mean_embedding_8		Engineered	is metal - MP
929	frac_p_valence_electrons/DemlData_minimum_FERE_correction		Engineered	is metal - MP
930	frac_p_valence_electrons/LUMO_element_ohe_As		Engineered	is metal - MP
931	frac_p_valence_electrons/MEGNetElementData_minimum_embedding_9		Engineered	is metal - MP
932	frac_p_valence_electrons/MEGNetElementData_std_dev_embedding_12		Engineered	is metal - MP
933	frac_p_valence_electrons/PymatgenData_minimum_thermal_conductivity		Engineered	is metal - MP
934	Atomic_Fraction/frac_p_valence_electrons		Engineered	is metal - MP
935	Atomic_Fraction/Weight_Fraction		Engineered	is metal - MP
936	Atomic_Fraction/HOMO_element_ohe_O		Engineered	is metal - MP
937	Atomic_Fraction/HOMO_character_ohe_p		Engineered	is metal - MP
938	Atomic_Fraction/LUMO_element_ohe_O		Engineered	is metal - MP
939	Atomic_Fraction/PymatgenData_std_dev_group		Engineered	is metal - MP
940	Atomic_Fraction/PymatgenData_range_melting_point		Engineered	is metal - MP
941	Atomic_Fraction/MEGNetElementData_mean_embedding_8		Engineered	is metal - MP
942	Atomic_Fraction/DemlData_minimum_FERE_correction		Engineered	is metal - MP
943	Atomic_Fraction/LUMO_element_ohe_As		Engineered	is metal - MP
944	Atomic_Fraction/MEGNetElementData_minimum_embedding_9		Engineered	is metal - MP
945	Atomic_Fraction/MEGNetElementData_std_dev_embedding_12		Engineered	is metal - MP
946	Atomic_Fraction/Atomic_Fraction		Engineered	is metal - MP
947	Atomic_Fraction/PymatgenData_minimum_thermal_conductivity		Engineered	is metal - MP
948	Weight_Fraction/frac_p_valence_electrons		Engineered	is metal - MP
949	Weight_Fraction/Atomic_Fraction		Engineered	is metal - MP
950	Weight_Fraction/HOMO_element_ohe_O		Engineered	is metal - MP
951	Weight_Fraction/HOMO_character_ohe_p		Engineered	is metal - MP
952	Weight_Fraction/LUMO_element_ohe_O		Engineered	is metal - MP
953	Weight_Fraction/PymatgenData_std_dev_group		Engineered	is metal - MP
954	Weight_Fraction/PymatgenData_range_melting_point		Engineered	is metal - MP
955	Weight_Fraction/MEGNetElementData_mean_embedding_8		Engineered	is metal - MP
956	Weight_Fraction/DemlData_minimum_FERE_correction		Engineered	is metal - MP
957	Weight_Fraction/LUMO_element_ohe_As		Engineered	is metal - MP
958	Weight_Fraction/MEGNetElementData_minimum_embedding_9		Engineered	is metal - MP
959	Weight_Fraction/MEGNetElementData_std_dev_embedding_12		Engineered	is metal - MP
960	Weight_Fraction/PymatgenData_minimum_thermal_conductivity		Engineered	is metal - MP
961	Weight_Fraction/Weight_Fraction		Engineered	is metal - MP
962	HOMO_element_ohe_O/frac_p_valence_electrons		Engineered	is metal - MP
963	HOMO_element_ohe_O/Atomic_Fraction		Engineered	is metal - MP
964	HOMO_element_ohe_O/Weight_Fraction		Engineered	is metal - MP
965	HOMO_element_ohe_O/HOMO_character_ohe_p		Engineered	is metal - MP
966	HOMO_element_ohe_O/LUMO_element_ohe_O		Engineered	is metal - MP
967	HOMO_element_ohe_O/PymatgenData_std_dev_group		Engineered	is metal - MP
968	HOMO_element_ohe_O/PymatgenData_range_melting_point		Engineered	is metal - MP
969	HOMO_element_ohe_O/MEGNetElementData_mean_embedding_8		Engineered	is metal - MP
970	HOMO_element_ohe_O/DemlData_minimum_FERE_correction		Engineered	is metal - MP
971	HOMO_element_ohe_O/LUMO_element_ohe_As		Engineered	is metal - MP
972	HOMO_element_ohe_O/MEGNetElementData_minimum_embedding_9		Engineered	is metal - MP
973	HOMO_element_ohe_O/MEGNetElementData_std_dev_embedding_12		Engineered	is metal - MP
974	HOMO_element_ohe_O/PymatgenData_minimum_thermal_conductivity		Engineered	is metal - MP
975	HOMO_character_ohe_p/frac_p_valence_electrons		Engineered	is metal - MP
976	HOMO_character_ohe_p/Atomic_Fraction		Engineered	is metal - MP
977	HOMO_character_ohe_p/Weight_Fraction		Engineered	is metal - MP
978	HOMO_character_ohe_p/HOMO_element_ohe_O		Engineered	is metal - MP
979	HOMO_character_ohe_p/LUMO_element_ohe_O		Engineered	is metal - MP
980	HOMO_character_ohe_p/PymatgenData_std_dev_group		Engineered	is metal - MP
981	HOMO_character_ohe_p/PymatgenData_range_melting_point		Engineered	is metal - MP
982	HOMO_character_ohe_p/MEGNetElementData_mean_embedding_8		Engineered	is metal - MP
983	HOMO_character_ohe_p/DemlData_minimum_FERE_correction		Engineered	is metal - MP
984	HOMO_character_ohe_p/LUMO_element_ohe_As		Engineered	is metal - MP
985	HOMO_character_ohe_p/MEGNetElementData_minimum_embedding_9		Engineered	is metal - MP
986	HOMO_character_ohe_p/MEGNetElementData_std_dev_embedding_12		Engineered	is metal - MP
987	HOMO_character_ohe_p/PymatgenData_minimum_thermal_conductivity		Engineered	is metal - MP
988	LUMO_element_ohe_O/frac_p_valence_electrons		Engineered	is metal - MP
989	LUMO_element_ohe_O/Atomic_Fraction		Engineered	is metal - MP
990	LUMO_element_ohe_O/Weight_Fraction		Engineered	is metal - MP
991	LUMO_element_ohe_O/HOMO_element_ohe_O		Engineered	is metal - MP
992	LUMO_element_ohe_O/HOMO_character_ohe_p		Engineered	is metal - MP
993	LUMO_element_ohe_O/PymatgenData_std_dev_group		Engineered	is metal - MP
994	LUMO_element_ohe_O/PymatgenData_range_melting_point		Engineered	is metal - MP
995	LUMO_element_ohe_O/MEGNetElementData_mean_embedding_8		Engineered	is metal - MP
996	LUMO_element_ohe_O/DemlData_minimum_FERE_correction		Engineered	is metal - MP
997	LUMO_element_ohe_O/LUMO_element_ohe_As		Engineered	is metal - MP
998	LUMO_element_ohe_O/MEGNetElementData_minimum_embedding_9		Engineered	is metal - MP
999	LUMO_element_ohe_O/MEGNetElementData_std_dev_embedding_12		Engineered	is metal - MP
1000	LUMO_element_ohe_O/PymatgenData_minimum_thermal_conductivity		Engineered	is metal - MP
1001	PymatgenData_std_dev_group/frac_p_valence_electrons		Engineered	is metal - MP
1002	PymatgenData_std_dev_group/Atomic_Fraction		Engineered	is metal - MP
1003	PymatgenData_std_dev_group/Weight_Fraction		Engineered	is metal - MP
1004	PymatgenData_std_dev_group/HOMO_element_ohe_O		Engineered	is metal - MP
1005	PymatgenData_std_dev_group/HOMO_character_ohe_p		Engineered	is metal - MP
1006	PymatgenData_std_dev_group/LUMO_element_ohe_O		Engineered	is metal - MP
1007	PymatgenData_std_dev_group/PymatgenData_range_melting_point		Engineered	is metal - MP
1008	PymatgenData_std_dev_group/MEGNetElementData_mean_embedding_8		Engineered	is metal - MP
1009	PymatgenData_std_dev_group/DemlData_minimum_FERE_correction		Engineered	is metal - MP
1010	PymatgenData_std_dev_group/LUMO_element_ohe_As		Engineered	is metal - MP
1011	PymatgenData_std_dev_group/MEGNetElementData_minimum_embedding_9		Engineered	is metal - MP
1012	PymatgenData_std_dev_group/MEGNetElementData_std_dev_embedding_12		Engineered	is metal - MP
1013	PymatgenData_std_dev_group/PymatgenData_minimum_thermal_conductivity		Engineered	is metal - MP
1014	PymatgenData_range_melting_point/frac_p_valence_electrons		Engineered	is metal - MP
1015	PymatgenData_range_melting_point/Atomic_Fraction		Engineered	is metal - MP
1016	PymatgenData_range_melting_point/Weight_Fraction		Engineered	is metal - MP
1017	PymatgenData_range_melting_point/HOMO_element_ohe_O		Engineered	is metal - MP
1018	PymatgenData_range_melting_point/HOMO_character_ohe_p		Engineered	is metal - MP
1019	PymatgenData_range_melting_point/LUMO_element_ohe_O		Engineered	is metal - MP
1020	PymatgenData_range_melting_point/PymatgenData_std_dev_group		Engineered	is metal - MP
1021	PymatgenData_range_melting_point/MEGNetElementData_mean_embedding_8		Engineered	is metal - MP
1022	PymatgenData_range_melting_point/DemlData_minimum_FERE_correction		Engineered	is metal - MP
1023	PymatgenData_range_melting_point/LUMO_element_ohe_As		Engineered	is metal - MP
1024	PymatgenData_range_melting_point/MEGNetElementData_minimum_embedding_9		Engineered	is metal - MP
1025	PymatgenData_range_melting_point/MEGNetElementData_std_dev_embedding_12		Engineered	is metal - MP
1026	PymatgenData_range_melting_point/PymatgenData_minimum_thermal_conductivity		Engineered	is metal - MP
1027	MEGNetElementData_mean_embedding_8/frac_p_valence_electrons		Engineered	is metal - MP
1028	MEGNetElementData_mean_embedding_8/Atomic_Fraction		Engineered	is metal - MP
1029	MEGNetElementData_mean_embedding_8/Weight_Fraction		Engineered	is metal - MP
1030	MEGNetElementData_mean_embedding_8/HOMO_element_ohe_O		Engineered	is metal - MP
1031	MEGNetElementData_mean_embedding_8/HOMO_character_ohe_p		Engineered	is metal - MP
1032	MEGNetElementData_mean_embedding_8/LUMO_element_ohe_O		Engineered	is metal - MP
1033	MEGNetElementData_mean_embedding_8/PymatgenData_std_dev_group		Engineered	is metal - MP
1034	MEGNetElementData_mean_embedding_8/PymatgenData_range_melting_point		Engineered	is metal - MP
1035	MEGNetElementData_mean_embedding_8/DemlData_minimum_FERE_correction		Engineered	is metal - MP
1036	MEGNetElementData_mean_embedding_8/LUMO_element_ohe_As		Engineered	is metal - MP
1037	MEGNetElementData_mean_embedding_8/MEGNetElementData_minimum_embedding_9		Engineered	is metal - MP
1038	MEGNetElementData_mean_embedding_8/MEGNetElementData_std_dev_embedding_12		Engineered	is metal - MP
1039	MEGNetElementData_mean_embedding_8/PymatgenData_minimum_thermal_conductivity		Engineered	is metal - MP
1040	DemlData_minimum_FERE_correction/frac_p_valence_electrons		Engineered	is metal - MP
1041	DemlData_minimum_FERE_correction/Atomic_Fraction		Engineered	is metal - MP
1042	DemlData_minimum_FERE_correction/Weight_Fraction		Engineered	is metal - MP
1043	DemlData_minimum_FERE_correction/HOMO_element_ohe_O		Engineered	is metal - MP
1044	DemlData_minimum_FERE_correction/HOMO_character_ohe_p		Engineered	is metal - MP
1045	DemlData_minimum_FERE_correction/LUMO_element_ohe_O		Engineered	is metal - MP
1046	DemlData_minimum_FERE_correction/PymatgenData_std_dev_group		Engineered	is metal - MP
1047	DemlData_minimum_FERE_correction/PymatgenData_range_melting_point		Engineered	is metal - MP
1048	DemlData_minimum_FERE_correction/MEGNetElementData_mean_embedding_8		Engineered	is metal - MP
1049	DemlData_minimum_FERE_correction/LUMO_element_ohe_As		Engineered	is metal - MP
1050	DemlData_minimum_FERE_correction/MEGNetElementData_minimum_embedding_9		Engineered	is metal - MP
1051	DemlData_minimum_FERE_correction/MEGNetElementData_std_dev_embedding_12		Engineered	is metal - MP
1052	DemlData_minimum_FERE_correction/PymatgenData_minimum_thermal_conductivity		Engineered	is metal - MP
1053	LUMO_element_ohe_As/frac_p_valence_electrons		Engineered	is metal - MP
1054	LUMO_element_ohe_As/Atomic_Fraction		Engineered	is metal - MP
1055	LUMO_element_ohe_As/Weight_Fraction		Engineered	is metal - MP
1056	LUMO_element_ohe_As/HOMO_element_ohe_O		Engineered	is metal - MP
1057	LUMO_element_ohe_As/HOMO_character_ohe_p		Engineered	is metal - MP
1058	LUMO_element_ohe_As/LUMO_element_ohe_O		Engineered	is metal - MP
1059	LUMO_element_ohe_As/PymatgenData_std_dev_group		Engineered	is metal - MP
1060	LUMO_element_ohe_As/PymatgenData_range_melting_point		Engineered	is metal - MP
1061	LUMO_element_ohe_As/MEGNetElementData_mean_embedding_8		Engineered	is metal - MP
1062	LUMO_element_ohe_As/DemlData_minimum_FERE_correction		Engineered	is metal - MP
1063	LUMO_element_ohe_As/MEGNetElementData_minimum_embedding_9		Engineered	is metal - MP
1064	LUMO_element_ohe_As/MEGNetElementData_std_dev_embedding_12		Engineered	is metal - MP
1065	LUMO_element_ohe_As/PymatgenData_minimum_thermal_conductivity		Engineered	is metal - MP
1066	MEGNetElementData_minimum_embedding_9/frac_p_valence_electrons		Engineered	is metal - MP
1067	MEGNetElementData_minimum_embedding_9/Atomic_Fraction		Engineered	is metal - MP
1068	MEGNetElementData_minimum_embedding_9/Weight_Fraction		Engineered	is metal - MP
1069	MEGNetElementData_minimum_embedding_9/HOMO_element_ohe_O		Engineered	is metal - MP
1070	MEGNetElementData_minimum_embedding_9/HOMO_character_ohe_p		Engineered	is metal - MP
1071	MEGNetElementData_minimum_embedding_9/LUMO_element_ohe_O		Engineered	is metal - MP
1072	MEGNetElementData_minimum_embedding_9/PymatgenData_std_dev_group		Engineered	is metal - MP
1073	MEGNetElementData_minimum_embedding_9/PymatgenData_range_melting_point		Engineered	is metal - MP
1074	MEGNetElementData_minimum_embedding_9/MEGNetElementData_mean_embedding_8		Engineered	is metal - MP
1075	MEGNetElementData_minimum_embedding_9/DemlData_minimum_FERE_correction		Engineered	is metal - MP
1076	MEGNetElementData_minimum_embedding_9/LUMO_element_ohe_As		Engineered	is metal - MP
1077	MEGNetElementData_minimum_embedding_9/MEGNetElementData_std_dev_embedding_12		Engineered	is metal - MP
1078	MEGNetElementData_minimum_embedding_9/PymatgenData_minimum_thermal_conductivity		Engineered	is metal - MP
1079	MEGNetElementData_std_dev_embedding_12/frac_p_valence_electrons		Engineered	is metal - MP
1080	MEGNetElementData_std_dev_embedding_12/Atomic_Fraction		Engineered	is metal - MP
1081	MEGNetElementData_std_dev_embedding_12/Weight_Fraction		Engineered	is metal - MP
1082	MEGNetElementData_std_dev_embedding_12/HOMO_element_ohe_O		Engineered	is metal - MP
1083	MEGNetElementData_std_dev_embedding_12/HOMO_character_ohe_p		Engineered	is metal - MP
1084	MEGNetElementData_std_dev_embedding_12/LUMO_element_ohe_O		Engineered	is metal - MP
1085	MEGNetElementData_std_dev_embedding_12/PymatgenData_std_dev_group		Engineered	is metal - MP
1086	MEGNetElementData_std_dev_embedding_12/PymatgenData_range_melting_point		Engineered	is metal - MP
1087	MEGNetElementData_std_dev_embedding_12/MEGNetElementData_mean_embedding_8		Engineered	is metal - MP
1088	MEGNetElementData_std_dev_embedding_12/DemlData_minimum_FERE_correction		Engineered	is metal - MP
1089	MEGNetElementData_std_dev_embedding_12/LUMO_element_ohe_As		Engineered	is metal - MP
1090	MEGNetElementData_std_dev_embedding_12/MEGNetElementData_minimum_embedding_9		Engineered	is metal - MP
1091	MEGNetElementData_std_dev_embedding_12/PymatgenData_minimum_thermal_conductivity		Engineered	is metal - MP
1092	PymatgenData_minimum_thermal_conductivity/frac_p_valence_electrons		Engineered	is metal - MP
1093	PymatgenData_minimum_thermal_conductivity/Atomic_Fraction		Engineered	is metal - MP
1094	PymatgenData_minimum_thermal_conductivity/Weight_Fraction		Engineered	is metal - MP
1095	PymatgenData_minimum_thermal_conductivity/HOMO_element_ohe_O		Engineered	is metal - MP
1096	PymatgenData_minimum_thermal_conductivity/HOMO_character_ohe_p		Engineered	is metal - MP
1097	PymatgenData_minimum_thermal_conductivity/LUMO_element_ohe_O		Engineered	is metal - MP
1098	PymatgenData_minimum_thermal_conductivity/PymatgenData_std_dev_group		Engineered	is metal - MP
1099	PymatgenData_minimum_thermal_conductivity/PymatgenData_range_melting_point		Engineered	is metal - MP
1100	PymatgenData_minimum_thermal_conductivity/MEGNetElementData_mean_embedding_8		Engineered	is metal - MP
1101	PymatgenData_minimum_thermal_conductivity/DemlData_minimum_FERE_correction		Engineered	is metal - MP
1102	PymatgenData_minimum_thermal_conductivity/LUMO_element_ohe_As		Engineered	is metal - MP
1103	PymatgenData_minimum_thermal_conductivity/MEGNetElementData_minimum_embedding_9		Engineered	is metal - MP
1104	PymatgenData_minimum_thermal_conductivity/MEGNetElementData_std_dev_embedding_12		Engineered	is metal - MP
1105	MagpieData_avg_dev_Electronegativity/PymatgenData_std_dev_X		Engineered	bandgap - Zhou
1106	MagpieData_avg_dev_Electronegativity/DemlData_std_dev_electronegativity		Engineered	bandgap - Zhou
1107	MagpieData_avg_dev_Electronegativity/MagpieData_range_Electronegativity		Engineered	bandgap - Zhou
1108	MagpieData_avg_dev_Electronegativity/MagpieData_avg_dev_Electronegativity		Engineered	bandgap - Zhou
1109	MagpieData_avg_dev_Electronegativity/DemlData_range_first_ioniz		Engineered	bandgap - Zhou
1110	MagpieData_avg_dev_Electronegativity/HOMO_energy		Engineered	bandgap - Zhou
1111	MagpieData_avg_dev_Electronegativity/PymatgenData_std_dev_group		Engineered	bandgap - Zhou
1112	MagpieData_avg_dev_Electronegativity/frac_p_valence_electrons		Engineered	bandgap - Zhou
1113	PymatgenData_std_dev_X/MagpieData_avg_dev_Electronegativity		Engineered	bandgap - Zhou
1114	PymatgenData_std_dev_X/DemlData_std_dev_electronegativity		Engineered	bandgap - Zhou
1115	PymatgenData_std_dev_X/MagpieData_range_Electronegativity		Engineered	bandgap - Zhou
1116	PymatgenData_std_dev_X/PymatgenData_std_dev_X		Engineered	bandgap - Zhou
1117	PymatgenData_std_dev_X/DemlData_range_first_ioniz		Engineered	bandgap - Zhou
1118	PymatgenData_std_dev_X/HOMO_energy		Engineered	bandgap - Zhou
1119	PymatgenData_std_dev_X/PymatgenData_std_dev_group		Engineered	bandgap - Zhou
1120	PymatgenData_std_dev_X/frac_p_valence_electrons		Engineered	bandgap - Zhou
1121	DemlData_std_dev_electronegativity/MagpieData_avg_dev_Electronegativity		Engineered	bandgap - Zhou
1122	DemlData_std_dev_electronegativity/PymatgenData_std_dev_X		Engineered	bandgap - Zhou
1123	DemlData_std_dev_electronegativity/MagpieData_range_Electronegativity		Engineered	bandgap - Zhou
1124	DemlData_std_dev_electronegativity/DemlData_std_dev_electronegativity		Engineered	bandgap - Zhou
1125	DemlData_std_dev_electronegativity/DemlData_range_first_ioniz		Engineered	bandgap - Zhou
1126	DemlData_std_dev_electronegativity/HOMO_energy		Engineered	bandgap - Zhou
1127	DemlData_std_dev_electronegativity/PymatgenData_std_dev_group		Engineered	bandgap - Zhou
1128	DemlData_std_dev_electronegativity/frac_p_valence_electrons		Engineered	bandgap - Zhou
1129	MagpieData_range_Electronegativity/MagpieData_avg_dev_Electronegativity		Engineered	bandgap - Zhou
1130	MagpieData_range_Electronegativity/PymatgenData_std_dev_X		Engineered	bandgap - Zhou
1131	MagpieData_range_Electronegativity/DemlData_std_dev_electronegativity		Engineered	bandgap - Zhou
1132	MagpieData_range_Electronegativity/DemlData_range_first_ioniz		Engineered	bandgap - Zhou
1133	MagpieData_range_Electronegativity/HOMO_energy		Engineered	bandgap - Zhou
1134	MagpieData_range_Electronegativity/PymatgenData_std_dev_group		Engineered	bandgap - Zhou
1135	MagpieData_range_Electronegativity/frac_p_valence_electrons		Engineered	bandgap - Zhou
1136	DemlData_range_first_ioniz/MagpieData_avg_dev_Electronegativity		Engineered	bandgap - Zhou
1137	DemlData_range_first_ioniz/PymatgenData_std_dev_X		Engineered	bandgap - Zhou
1138	DemlData_range_first_ioniz/DemlData_std_dev_electronegativity		Engineered	bandgap - Zhou
1139	DemlData_range_first_ioniz/MagpieData_range_Electronegativity		Engineered	bandgap - Zhou
1140	DemlData_range_first_ioniz/HOMO_energy		Engineered	bandgap - Zhou
1141	DemlData_range_first_ioniz/PymatgenData_std_dev_group		Engineered	bandgap - Zhou
1142	DemlData_range_first_ioniz/frac_p_valence_electrons		Engineered	bandgap - Zhou
1143	HOMO_energy/MagpieData_avg_dev_Electronegativity		Engineered	bandgap - Zhou
1144	HOMO_energy/PymatgenData_std_dev_X		Engineered	bandgap - Zhou
1145	HOMO_energy/DemlData_std_dev_electronegativity		Engineered	bandgap - Zhou
1146	HOMO_energy/MagpieData_range_Electronegativity		Engineered	bandgap - Zhou
1147	HOMO_energy/DemlData_range_first_ioniz		Engineered	bandgap - Zhou
1148	HOMO_energy/PymatgenData_std_dev_group		Engineered	bandgap - Zhou
1149	PymatgenData_std_dev_group/MagpieData_avg_dev_Electronegativity		Engineered	bandgap - Zhou
1150	PymatgenData_std_dev_group/PymatgenData_std_dev_X		Engineered	bandgap - Zhou
1151	PymatgenData_std_dev_group/DemlData_std_dev_electronegativity		Engineered	bandgap - Zhou
1152	PymatgenData_std_dev_group/MagpieData_range_Electronegativity		Engineered	bandgap - Zhou
1153	PymatgenData_std_dev_group/DemlData_range_first_ioniz		Engineered	bandgap - Zhou
1154	PymatgenData_std_dev_group/HOMO_energy		Engineered	bandgap - Zhou
1155	frac_p_valence_electrons/MagpieData_avg_dev_Electronegativity		Engineered	bandgap - Zhou
1156	frac_p_valence_electrons/PymatgenData_std_dev_X		Engineered	bandgap - Zhou
1157	frac_p_valence_electrons/DemlData_std_dev_electronegativity		Engineered	bandgap - Zhou
1158	frac_p_valence_electrons/MagpieData_range_Electronegativity		Engineered	bandgap - Zhou
1159	frac_p_valence_electrons/DemlData_range_first_ioniz		Engineered	bandgap - Zhou
1160	MagpieData_mean_Column/PymatgenData_mean_group		Engineered	is metal - Zhou
1161	MagpieData_mean_Column/mean_Column		Engineered	is metal - Zhou
1162	MagpieData_mean_Column/HOMO_character_ohe_p		Engineered	is metal - Zhou
1163	MagpieData_mean_Column/HOMO_character_ohe_d		Engineered	is metal - Zhou
1164	MagpieData_mean_Column/LUMO_character_ohe_d		Engineered	is metal - Zhou
1165	MagpieData_mean_Column/MagpieData_mean_Column		Engineered	is metal - Zhou
1166	MagpieData_mean_Column/MEGNetElementData_range_embedding_6		Engineered	is metal - Zhou
1167	MagpieData_mean_Column/HOMO_element_ohe_Tb		Engineered	is metal - Zhou
1168	MagpieData_mean_Column/DemlData_std_dev_atom_mass		Engineered	is metal - Zhou
1169	MagpieData_mean_Column/LUMO_element_ohe_Cl		Engineered	is metal - Zhou
1170	MagpieData_mean_Column/PymatgenData_mean_coefficient_of_linear_thermal_expansion		Engineered	is metal - Zhou
1171	MagpieData_mean_Column/MagpieData_mean_NpValence		Engineered	is metal - Zhou
1172	MagpieData_mean_Column/PymatgenData_minimum_coefficient_of_linear_thermal_expansion		Engineered	is metal - Zhou
1173	PymatgenData_mean_group/MagpieData_mean_Column		Engineered	is metal - Zhou
1174	PymatgenData_mean_group/mean_Column		Engineered	is metal - Zhou
1175	PymatgenData_mean_group/HOMO_character_ohe_p		Engineered	is metal - Zhou
1176	PymatgenData_mean_group/HOMO_character_ohe_d		Engineered	is metal - Zhou
1177	PymatgenData_mean_group/LUMO_character_ohe_d		Engineered	is metal - Zhou
1178	PymatgenData_mean_group/MEGNetElementData_range_embedding_6		Engineered	is metal - Zhou
1179	PymatgenData_mean_group/HOMO_element_ohe_Tb		Engineered	is metal - Zhou
1180	PymatgenData_mean_group/DemlData_std_dev_atom_mass		Engineered	is metal - Zhou
1181	PymatgenData_mean_group/LUMO_element_ohe_Cl		Engineered	is metal - Zhou
1182	PymatgenData_mean_group/PymatgenData_mean_coefficient_of_linear_thermal_expansion		Engineered	is metal - Zhou
1183	PymatgenData_mean_group/MagpieData_mean_NpValence		Engineered	is metal - Zhou
1184	PymatgenData_mean_group/PymatgenData_minimum_coefficient_of_linear_thermal_expansion		Engineered	is metal - Zhou
1185	mean_Column/MagpieData_mean_Column		Engineered	is metal - Zhou
1186	mean_Column/PymatgenData_mean_group		Engineered	is metal - Zhou
1187	mean_Column/HOMO_character_ohe_p		Engineered	is metal - Zhou
1188	mean_Column/HOMO_character_ohe_d		Engineered	is metal - Zhou
1189	mean_Column/LUMO_character_ohe_d		Engineered	is metal - Zhou
1190	mean_Column/MEGNetElementData_range_embedding_6		Engineered	is metal - Zhou
1191	mean_Column/mean_Column		Engineered	is metal - Zhou
1192	mean_Column/HOMO_element_ohe_Tb		Engineered	is metal - Zhou
1193	mean_Column/DemlData_std_dev_atom_mass		Engineered	is metal - Zhou
1194	mean_Column/LUMO_element_ohe_Cl		Engineered	is metal - Zhou
1195	mean_Column/PymatgenData_mean_coefficient_of_linear_thermal_expansion		Engineered	is metal - Zhou
1196	mean_Column/MagpieData_mean_NpValence		Engineered	is metal - Zhou
1197	mean_Column/PymatgenData_minimum_coefficient_of_linear_thermal_expansion		Engineered	is metal - Zhou
1198	HOMO_character_ohe_p/MagpieData_mean_Column		Engineered	is metal - Zhou
1199	HOMO_character_ohe_p/PymatgenData_mean_group		Engineered	is metal - Zhou
1200	HOMO_character_ohe_p/mean_Column		Engineered	is metal - Zhou
1201	HOMO_character_ohe_p/HOMO_character_ohe_d		Engineered	is metal - Zhou
1202	HOMO_character_ohe_p/LUMO_character_ohe_d		Engineered	is metal - Zhou
1203	HOMO_character_ohe_p/MEGNetElementData_range_embedding_6		Engineered	is metal - Zhou
1204	HOMO_character_ohe_p/HOMO_element_ohe_Tb		Engineered	is metal - Zhou
1205	HOMO_character_ohe_p/DemlData_std_dev_atom_mass		Engineered	is metal - Zhou
1206	HOMO_character_ohe_p/LUMO_element_ohe_Cl		Engineered	is metal - Zhou
1207	HOMO_character_ohe_p/PymatgenData_mean_coefficient_of_linear_thermal_expansion		Engineered	is metal - Zhou
1208	HOMO_character_ohe_p/MagpieData_mean_NpValence		Engineered	is metal - Zhou
1209	HOMO_character_ohe_p/PymatgenData_minimum_coefficient_of_linear_thermal_expansion		Engineered	is metal - Zhou
1210	HOMO_character_ohe_p/HOMO_character_ohe_p		Engineered	is metal - Zhou
1211	HOMO_character_ohe_d/MagpieData_mean_Column		Engineered	is metal - Zhou
1212	HOMO_character_ohe_d/PymatgenData_mean_group		Engineered	is metal - Zhou
1213	HOMO_character_ohe_d/mean_Column		Engineered	is metal - Zhou
1214	HOMO_character_ohe_d/HOMO_character_ohe_p		Engineered	is metal - Zhou
1215	HOMO_character_ohe_d/LUMO_character_ohe_d		Engineered	is metal - Zhou
1216	HOMO_character_ohe_d/MEGNetElementData_range_embedding_6		Engineered	is metal - Zhou
1217	HOMO_character_ohe_d/HOMO_element_ohe_Tb		Engineered	is metal - Zhou
1218	HOMO_character_ohe_d/DemlData_std_dev_atom_mass		Engineered	is metal - Zhou
1219	HOMO_character_ohe_d/LUMO_element_ohe_Cl		Engineered	is metal - Zhou
1220	HOMO_character_ohe_d/PymatgenData_mean_coefficient_of_linear_thermal_expansion		Engineered	is metal - Zhou
1221	HOMO_character_ohe_d/MagpieData_mean_NpValence		Engineered	is metal - Zhou
1222	HOMO_character_ohe_d/PymatgenData_minimum_coefficient_of_linear_thermal_expansion		Engineered	is metal - Zhou
1223	LUMO_character_ohe_d/MagpieData_mean_Column		Engineered	is metal - Zhou
1224	LUMO_character_ohe_d/PymatgenData_mean_group		Engineered	is metal - Zhou
1225	LUMO_character_ohe_d/mean_Column		Engineered	is metal - Zhou
1226	LUMO_character_ohe_d/HOMO_character_ohe_p		Engineered	is metal - Zhou
1227	LUMO_character_ohe_d/HOMO_character_ohe_d		Engineered	is metal - Zhou
1228	LUMO_character_ohe_d/MEGNetElementData_range_embedding_6		Engineered	is metal - Zhou
1229	LUMO_character_ohe_d/HOMO_element_ohe_Tb		Engineered	is metal - Zhou
1230	LUMO_character_ohe_d/DemlData_std_dev_atom_mass		Engineered	is metal - Zhou
1231	LUMO_character_ohe_d/LUMO_element_ohe_Cl		Engineered	is metal - Zhou
1232	LUMO_character_ohe_d/PymatgenData_mean_coefficient_of_linear_thermal_expansion		Engineered	is metal - Zhou
1233	LUMO_character_ohe_d/MagpieData_mean_NpValence		Engineered	is metal - Zhou
1234	LUMO_character_ohe_d/PymatgenData_minimum_coefficient_of_linear_thermal_expansion		Engineered	is metal - Zhou
1235	MEGNetElementData_range_embedding_6/MagpieData_mean_Column		Engineered	is metal - Zhou
1236	MEGNetElementData_range_embedding_6/PymatgenData_mean_group		Engineered	is metal - Zhou
1237	MEGNetElementData_range_embedding_6/mean_Column		Engineered	is metal - Zhou
1238	MEGNetElementData_range_embedding_6/HOMO_character_ohe_p		Engineered	is metal - Zhou
1239	MEGNetElementData_range_embedding_6/HOMO_character_ohe_d		Engineered	is metal - Zhou
1240	MEGNetElementData_range_embedding_6/LUMO_character_ohe_d		Engineered	is metal - Zhou
1241	MEGNetElementData_range_embedding_6/HOMO_element_ohe_Tb		Engineered	is metal - Zhou
1242	MEGNetElementData_range_embedding_6/DemlData_std_dev_atom_mass		Engineered	is metal - Zhou
1243	MEGNetElementData_range_embedding_6/LUMO_element_ohe_Cl		Engineered	is metal - Zhou
1244	MEGNetElementData_range_embedding_6/PymatgenData_mean_coefficient_of_linear_thermal_expansion		Engineered	is metal - Zhou
1245	MEGNetElementData_range_embedding_6/MagpieData_mean_NpValence		Engineered	is metal - Zhou
1246	MEGNetElementData_range_embedding_6/PymatgenData_minimum_coefficient_of_linear_thermal_expansion		Engineered	is metal - Zhou
1247	HOMO_element_ohe_Tb/MagpieData_mean_Column		Engineered	is metal - Zhou
1248	HOMO_element_ohe_Tb/PymatgenData_mean_group		Engineered	is metal - Zhou
1249	HOMO_element_ohe_Tb/mean_Column		Engineered	is metal - Zhou
1250	HOMO_element_ohe_Tb/HOMO_character_ohe_p		Engineered	is metal - Zhou
1251	HOMO_element_ohe_Tb/HOMO_character_ohe_d		Engineered	is metal - Zhou
1252	HOMO_element_ohe_Tb/LUMO_character_ohe_d		Engineered	is metal - Zhou
1253	HOMO_element_ohe_Tb/MEGNetElementData_range_embedding_6		Engineered	is metal - Zhou
1254	HOMO_element_ohe_Tb/DemlData_std_dev_atom_mass		Engineered	is metal - Zhou
1255	HOMO_element_ohe_Tb/LUMO_element_ohe_Cl		Engineered	is metal - Zhou
1256	HOMO_element_ohe_Tb/PymatgenData_mean_coefficient_of_linear_thermal_expansion		Engineered	is metal - Zhou
1257	HOMO_element_ohe_Tb/MagpieData_mean_NpValence		Engineered	is metal - Zhou
1258	HOMO_element_ohe_Tb/PymatgenData_minimum_coefficient_of_linear_thermal_expansion		Engineered	is metal - Zhou
1259	DemlData_std_dev_atom_mass/MagpieData_mean_Column		Engineered	is metal - Zhou
1260	DemlData_std_dev_atom_mass/PymatgenData_mean_group		Engineered	is metal - Zhou
1261	DemlData_std_dev_atom_mass/mean_Column		Engineered	is metal - Zhou
1262	DemlData_std_dev_atom_mass/HOMO_character_ohe_p		Engineered	is metal - Zhou
1263	DemlData_std_dev_atom_mass/HOMO_character_ohe_d		Engineered	is metal - Zhou
1264	DemlData_std_dev_atom_mass/LUMO_character_ohe_d		Engineered	is metal - Zhou
1265	DemlData_std_dev_atom_mass/MEGNetElementData_range_embedding_6		Engineered	is metal - Zhou
1266	DemlData_std_dev_atom_mass/HOMO_element_ohe_Tb		Engineered	is metal - Zhou
1267	DemlData_std_dev_atom_mass/LUMO_element_ohe_Cl		Engineered	is metal - Zhou
1268	DemlData_std_dev_atom_mass/PymatgenData_mean_coefficient_of_linear_thermal_expansion		Engineered	is metal - Zhou
1269	DemlData_std_dev_atom_mass/MagpieData_mean_NpValence		Engineered	is metal - Zhou
1270	DemlData_std_dev_atom_mass/PymatgenData_minimum_coefficient_of_linear_thermal_expansion		Engineered	is metal - Zhou
1271	LUMO_element_ohe_Cl/MagpieData_mean_Column		Engineered	is metal - Zhou
1272	LUMO_element_ohe_Cl/PymatgenData_mean_group		Engineered	is metal - Zhou
1273	LUMO_element_ohe_Cl/mean_Column		Engineered	is metal - Zhou
1274	LUMO_element_ohe_Cl/HOMO_character_ohe_p		Engineered	is metal - Zhou
1275	LUMO_element_ohe_Cl/HOMO_character_ohe_d		Engineered	is metal - Zhou
1276	LUMO_element_ohe_Cl/LUMO_character_ohe_d		Engineered	is metal - Zhou
1277	LUMO_element_ohe_Cl/MEGNetElementData_range_embedding_6		Engineered	is metal - Zhou
1278	LUMO_element_ohe_Cl/HOMO_element_ohe_Tb		Engineered	is metal - Zhou
1279	LUMO_element_ohe_Cl/DemlData_std_dev_atom_mass		Engineered	is metal - Zhou
1280	LUMO_element_ohe_Cl/PymatgenData_mean_coefficient_of_linear_thermal_expansion		Engineered	is metal - Zhou
1281	LUMO_element_ohe_Cl/MagpieData_mean_NpValence		Engineered	is metal - Zhou
1282	LUMO_element_ohe_Cl/PymatgenData_minimum_coefficient_of_linear_thermal_expansion		Engineered	is metal - Zhou
1283	PymatgenData_mean_coefficient_of_linear_thermal_expansion/MagpieData_mean_Column		Engineered	is metal - Zhou
1284	PymatgenData_mean_coefficient_of_linear_thermal_expansion/PymatgenData_mean_group		Engineered	is metal - Zhou
1285	PymatgenData_mean_coefficient_of_linear_thermal_expansion/mean_Column		Engineered	is metal - Zhou
1286	PymatgenData_mean_coefficient_of_linear_thermal_expansion/HOMO_character_ohe_p		Engineered	is metal - Zhou
1287	PymatgenData_mean_coefficient_of_linear_thermal_expansion/HOMO_character_ohe_d		Engineered	is metal - Zhou
1288	PymatgenData_mean_coefficient_of_linear_thermal_expansion/LUMO_character_ohe_d		Engineered	is metal - Zhou
1289	PymatgenData_mean_coefficient_of_linear_thermal_expansion/MEGNetElementData_range_embedding_6		Engineered	is metal - Zhou
1290	PymatgenData_mean_coefficient_of_linear_thermal_expansion/HOMO_element_ohe_Tb		Engineered	is metal - Zhou
1291	PymatgenData_mean_coefficient_of_linear_thermal_expansion/DemlData_std_dev_atom_mass		Engineered	is metal - Zhou
1292	PymatgenData_mean_coefficient_of_linear_thermal_expansion/LUMO_element_ohe_Cl		Engineered	is metal - Zhou
1293	PymatgenData_mean_coefficient_of_linear_thermal_expansion/MagpieData_mean_NpValence		Engineered	is metal - Zhou
1294	PymatgenData_mean_coefficient_of_linear_thermal_expansion/PymatgenData_minimum_coefficient_of_linear_thermal_expansion		Engineered	is metal - Zhou
1295	MagpieData_mean_NpValence/MagpieData_mean_Column		Engineered	is metal - Zhou
1296	MagpieData_mean_NpValence/PymatgenData_mean_group		Engineered	is metal - Zhou
1297	MagpieData_mean_NpValence/mean_Column		Engineered	is metal - Zhou
1298	MagpieData_mean_NpValence/HOMO_character_ohe_p		Engineered	is metal - Zhou
1299	MagpieData_mean_NpValence/HOMO_character_ohe_d		Engineered	is metal - Zhou
1300	MagpieData_mean_NpValence/LUMO_character_ohe_d		Engineered	is metal - Zhou
1301	MagpieData_mean_NpValence/MEGNetElementData_range_embedding_6		Engineered	is metal - Zhou
1302	MagpieData_mean_NpValence/HOMO_element_ohe_Tb		Engineered	is metal - Zhou
1303	MagpieData_mean_NpValence/DemlData_std_dev_atom_mass		Engineered	is metal - Zhou
1304	MagpieData_mean_NpValence/LUMO_element_ohe_Cl		Engineered	is metal - Zhou
1305	MagpieData_mean_NpValence/PymatgenData_mean_coefficient_of_linear_thermal_expansion		Engineered	is metal - Zhou
1306	MagpieData_mean_NpValence/PymatgenData_minimum_coefficient_of_linear_thermal_expansion		Engineered	is metal - Zhou
1307	PymatgenData_minimum_coefficient_of_linear_thermal_expansion/MagpieData_mean_Column		Engineered	is metal - Zhou
1308	PymatgenData_minimum_coefficient_of_linear_thermal_expansion/PymatgenData_mean_group		Engineered	is metal - Zhou
1309	PymatgenData_minimum_coefficient_of_linear_thermal_expansion/mean_Column		Engineered	is metal - Zhou
1310	PymatgenData_minimum_coefficient_of_linear_thermal_expansion/HOMO_character_ohe_p		Engineered	is metal - Zhou
1311	PymatgenData_minimum_coefficient_of_linear_thermal_expansion/HOMO_character_ohe_d		Engineered	is metal - Zhou
1312	PymatgenData_minimum_coefficient_of_linear_thermal_expansion/LUMO_character_ohe_d		Engineered	is metal - Zhou
1313	PymatgenData_minimum_coefficient_of_linear_thermal_expansion/MEGNetElementData_range_embedding_6		Engineered	is metal - Zhou
1314	PymatgenData_minimum_coefficient_of_linear_thermal_expansion/HOMO_element_ohe_Tb		Engineered	is metal - Zhou
1315	PymatgenData_minimum_coefficient_of_linear_thermal_expansion/DemlData_std_dev_atom_mass		Engineered	is metal - Zhou
1316	PymatgenData_minimum_coefficient_of_linear_thermal_expansion/LUMO_element_ohe_Cl		Engineered	is metal - Zhou
1317	PymatgenData_minimum_coefficient_of_linear_thermal_expansion/PymatgenData_mean_coefficient_of_linear_thermal_expansion		Engineered	is metal - Zhou
1318	PymatgenData_minimum_coefficient_of_linear_thermal_expansion/MagpieData_mean_NpValence		Engineered	is metal - Zhou
1319	dft_bandgap		Engineered	bandgap - Zhou / MP
1320	dft_bandgap/MagpieData_avg_dev_Electronegativity		Engineered	bandgap - Zhou / MP
1321	dft_bandgap/PymatgenData_std_dev_X		Engineered	bandgap - Zhou / MP
1322	dft_bandgap/DemlData_std_dev_electronegativity		Engineered	bandgap - Zhou / MP
1323	dft_bandgap/MagpieData_range_Electronegativity		Engineered	bandgap - Zhou / MP
1324	dft_bandgap/dft_bandgap		Engineered	bandgap - Zhou / MP
1325	dft_bandgap/DemlData_range_first_ioniz		Engineered	bandgap - Zhou / MP
1326	dft_bandgap/PymatgenData_mean_block		Engineered	bandgap - Zhou / MP
1327	dft_bandgap/MagpieData_mean_NValence		Engineered	bandgap - Zhou / MP
1328	MagpieData_avg_dev_Electronegativity/dft_bandgap		Engineered	bandgap - Zhou / MP
1329	MagpieData_avg_dev_Electronegativity/PymatgenData_mean_block		Engineered	bandgap - Zhou / MP
1330	MagpieData_avg_dev_Electronegativity/MagpieData_mean_NValence		Engineered	bandgap - Zhou / MP
1331	PymatgenData_std_dev_X/dft_bandgap		Engineered	bandgap - Zhou / MP
1332	PymatgenData_std_dev_X/PymatgenData_mean_block		Engineered	bandgap - Zhou / MP
1333	PymatgenData_std_dev_X/MagpieData_mean_NValence		Engineered	bandgap - Zhou / MP
1334	DemlData_std_dev_electronegativity/dft_bandgap		Engineered	bandgap - Zhou / MP
1335	DemlData_std_dev_electronegativity/PymatgenData_mean_block		Engineered	bandgap - Zhou / MP
1336	DemlData_std_dev_electronegativity/MagpieData_mean_NValence		Engineered	bandgap - Zhou / MP
1337	MagpieData_range_Electronegativity/dft_bandgap		Engineered	bandgap - Zhou / MP
1338	MagpieData_range_Electronegativity/PymatgenData_mean_block		Engineered	bandgap - Zhou / MP
1339	MagpieData_range_Electronegativity/MagpieData_mean_NValence		Engineered	bandgap - Zhou / MP
1340	DemlData_range_first_ioniz/dft_bandgap		Engineered	bandgap - Zhou / MP
1341	DemlData_range_first_ioniz/PymatgenData_mean_block		Engineered	bandgap - Zhou / MP
1342	DemlData_range_first_ioniz/MagpieData_mean_NValence		Engineered	bandgap - Zhou / MP
1343	PymatgenData_mean_block/dft_bandgap		Engineered	bandgap - Zhou / MP
1344	PymatgenData_mean_block/MagpieData_avg_dev_Electronegativity		Engineered	bandgap - Zhou / MP
1345	PymatgenData_mean_block/PymatgenData_std_dev_X		Engineered	bandgap - Zhou / MP
1346	PymatgenData_mean_block/DemlData_std_dev_electronegativity		Engineered	bandgap - Zhou / MP
1347	PymatgenData_mean_block/MagpieData_range_Electronegativity		Engineered	bandgap - Zhou / MP
1348	PymatgenData_mean_block/DemlData_range_first_ioniz		Engineered	bandgap - Zhou / MP
1349	PymatgenData_mean_block/MagpieData_mean_NValence		Engineered	bandgap - Zhou / MP
1350	MagpieData_mean_NValence/dft_bandgap		Engineered	bandgap - Zhou / MP
1351	MagpieData_mean_NValence/MagpieData_avg_dev_Electronegativity		Engineered	bandgap - Zhou / MP
1352	MagpieData_mean_NValence/PymatgenData_std_dev_X		Engineered	bandgap - Zhou / MP
1353	MagpieData_mean_NValence/DemlData_std_dev_electronegativity		Engineered	bandgap - Zhou / MP
1354	MagpieData_mean_NValence/MagpieData_range_Electronegativity		Engineered	bandgap - Zhou / MP
1355	MagpieData_mean_NValence/DemlData_range_first_ioniz		Engineered	bandgap - Zhou / MP
1356	MagpieData_mean_NValence/PymatgenData_mean_block		Engineered	bandgap - Zhou / MP
1357	dft_bandgap/DemlData_std_dev_col_num		Engineered	bandgap - Zhou / MP
1358	DemlData_std_dev_col_num/dft_bandgap		Engineered	bandgap - Zhou / MP
1359	MagpieData_avg_dev_Electronegativity/MEGNetElementData_mean_embedding_10		Engineered	bandgap - Qing
1360	MagpieData_avg_dev_Electronegativity/MEGNetElementData_mean_embedding_15		Engineered	bandgap - Qing
1361	MagpieData_avg_dev_Electronegativity/frac_d_valence_electrons		Engineered	bandgap - Qing
1362	PymatgenData_std_dev_X/MEGNetElementData_mean_embedding_10		Engineered	bandgap - Qing
1363	PymatgenData_std_dev_X/MEGNetElementData_mean_embedding_15		Engineered	bandgap - Qing
1364	PymatgenData_std_dev_X/frac_d_valence_electrons		Engineered	bandgap - Qing
1365	DemlData_std_dev_electronegativity/MEGNetElementData_mean_embedding_10		Engineered	bandgap - Qing
1366	DemlData_std_dev_electronegativity/MEGNetElementData_mean_embedding_15		Engineered	bandgap - Qing
1367	DemlData_std_dev_electronegativity/frac_d_valence_electrons		Engineered	bandgap - Qing
1368	frac_p_valence_electrons/MEGNetElementData_mean_embedding_10		Engineered	bandgap - Qing
1369	frac_p_valence_electrons/MEGNetElementData_mean_embedding_15		Engineered	bandgap - Qing
1370	frac_p_valence_electrons/frac_p_valence_electrons		Engineered	bandgap - Qing
1371	MEGNetElementData_mean_embedding_10/MagpieData_avg_dev_Electronegativity		Engineered	bandgap - Qing
1372	MEGNetElementData_mean_embedding_10/PymatgenData_std_dev_X		Engineered	bandgap - Qing
1373	MEGNetElementData_mean_embedding_10/DemlData_std_dev_electronegativity		Engineered	bandgap - Qing
1374	MEGNetElementData_mean_embedding_10/frac_p_valence_electrons		Engineered	bandgap - Qing
1375	MEGNetElementData_mean_embedding_10/DemlData_range_first_ioniz		Engineered	bandgap - Qing
1376	MEGNetElementData_mean_embedding_10/MEGNetElementData_mean_embedding_15		Engineered	bandgap - Qing
1377	MEGNetElementData_mean_embedding_10/HOMO_energy		Engineered	bandgap - Qing
1378	MEGNetElementData_mean_embedding_10/PymatgenData_std_dev_group		Engineered	bandgap - Qing
1379	MEGNetElementData_mean_embedding_10/frac_d_valence_electrons		Engineered	bandgap - Qing
1380	DemlData_range_first_ioniz/MEGNetElementData_mean_embedding_10		Engineered	bandgap - Qing
1381	DemlData_range_first_ioniz/MEGNetElementData_mean_embedding_15		Engineered	bandgap - Qing
1382	DemlData_range_first_ioniz/frac_d_valence_electrons		Engineered	bandgap - Qing
1383	MEGNetElementData_mean_embedding_15/MagpieData_avg_dev_Electronegativity		Engineered	bandgap - Qing
1384	MEGNetElementData_mean_embedding_15/PymatgenData_std_dev_X		Engineered	bandgap - Qing
1385	MEGNetElementData_mean_embedding_15/DemlData_std_dev_electronegativity		Engineered	bandgap - Qing
1386	MEGNetElementData_mean_embedding_15/frac_p_valence_electrons		Engineered	bandgap - Qing
1387	MEGNetElementData_mean_embedding_15/MEGNetElementData_mean_embedding_10		Engineered	bandgap - Qing
1388	MEGNetElementData_mean_embedding_15/DemlData_range_first_ioniz		Engineered	bandgap - Qing
1389	MEGNetElementData_mean_embedding_15/HOMO_energy		Engineered	bandgap - Qing
1390	MEGNetElementData_mean_embedding_15/PymatgenData_std_dev_group		Engineered	bandgap - Qing
1391	MEGNetElementData_mean_embedding_15/frac_d_valence_electrons		Engineered	bandgap - Qing
1392	HOMO_energy/MEGNetElementData_mean_embedding_10		Engineered	bandgap - Qing
1393	HOMO_energy/MEGNetElementData_mean_embedding_15		Engineered	bandgap - Qing
1394	PymatgenData_std_dev_group/MEGNetElementData_mean_embedding_10		Engineered	bandgap - Qing
1395	PymatgenData_std_dev_group/MEGNetElementData_mean_embedding_15		Engineered	bandgap - Qing
1396	PymatgenData_std_dev_group/frac_d_valence_electrons		Engineered	bandgap - Qing
1397	frac_d_valence_electrons/MagpieData_avg_dev_Electronegativity		Engineered	bandgap - Qing
1398	frac_d_valence_electrons/PymatgenData_std_dev_X		Engineered	bandgap - Qing
1399	frac_d_valence_electrons/DemlData_std_dev_electronegativity		Engineered	bandgap - Qing
1400	frac_d_valence_electrons/MEGNetElementData_mean_embedding_10		Engineered	bandgap - Qing
1401	frac_d_valence_electrons/DemlData_range_first_ioniz		Engineered	bandgap - Qing
1402	frac_d_valence_electrons/MEGNetElementData_mean_embedding_15		Engineered	bandgap - Qing
1403	frac_d_valence_electrons/PymatgenData_std_dev_group		Engineered	bandgap - Qing
1404	DemlData_range_first_ioniz/MagpieData_mode_MendeleevNumber		Engineered	bandgap - Qing / MP
1405	DemlData_range_first_ioniz/MEGNetElementData_maximum_embedding_16		Engineered	bandgap - Qing / MP
1406	DemlData_range_first_ioniz/frac_s_valence_electrons		Engineered	bandgap - Qing / MP
1407	dft_bandgap/MagpieData_mode_MendeleevNumber		Engineered	bandgap - Qing / MP
1408	dft_bandgap/MEGNetElementData_mean_embedding_10		Engineered	bandgap - Qing / MP
1409	dft_bandgap/MEGNetElementData_maximum_embedding_16		Engineered	bandgap - Qing / MP
1410	dft_bandgap/frac_p_valence_electrons		Engineered	bandgap - Qing / MP
1411	dft_bandgap/PymatgenData_std_dev_group		Engineered	bandgap - Qing / MP
1412	dft_bandgap/frac_s_valence_electrons		Engineered	bandgap - Qing / MP
1413	MagpieData_mode_MendeleevNumber/DemlData_range_first_ioniz		Engineered	bandgap - Qing / MP
1414	MagpieData_mode_MendeleevNumber/dft_bandgap		Engineered	bandgap - Qing / MP
1415	MagpieData_mode_MendeleevNumber/MEGNetElementData_mean_embedding_10		Engineered	bandgap - Qing / MP
1416	MagpieData_mode_MendeleevNumber/MEGNetElementData_maximum_embedding_16		Engineered	bandgap - Qing / MP
1417	MagpieData_mode_MendeleevNumber/frac_p_valence_electrons		Engineered	bandgap - Qing / MP
1418	MagpieData_mode_MendeleevNumber/PymatgenData_std_dev_X		Engineered	bandgap - Qing / MP
1419	MagpieData_mode_MendeleevNumber/PymatgenData_std_dev_group		Engineered	bandgap - Qing / MP
1420	MagpieData_mode_MendeleevNumber/frac_s_valence_electrons		Engineered	bandgap - Qing / MP
1421	MagpieData_mode_MendeleevNumber/MagpieData_avg_dev_Electronegativity		Engineered	bandgap - Qing / MP
1422	MEGNetElementData_mean_embedding_10/dft_bandgap		Engineered	bandgap - Qing / MP
1423	MEGNetElementData_mean_embedding_10/MagpieData_mode_MendeleevNumber		Engineered	bandgap - Qing / MP
1424	MEGNetElementData_mean_embedding_10/MEGNetElementData_maximum_embedding_16		Engineered	bandgap - Qing / MP
1425	MEGNetElementData_mean_embedding_10/frac_s_valence_electrons		Engineered	bandgap - Qing / MP
1426	MEGNetElementData_maximum_embedding_16/DemlData_range_first_ioniz		Engineered	bandgap - Qing / MP
1427	MEGNetElementData_maximum_embedding_16/dft_bandgap		Engineered	bandgap - Qing / MP
1428	MEGNetElementData_maximum_embedding_16/MagpieData_mode_MendeleevNumber		Engineered	bandgap - Qing / MP
1429	MEGNetElementData_maximum_embedding_16/MEGNetElementData_mean_embedding_10		Engineered	bandgap - Qing / MP
1430	MEGNetElementData_maximum_embedding_16/frac_p_valence_electrons		Engineered	bandgap - Qing / MP
1431	MEGNetElementData_maximum_embedding_16/PymatgenData_std_dev_X		Engineered	bandgap - Qing / MP
1432	MEGNetElementData_maximum_embedding_16/PymatgenData_std_dev_group		Engineered	bandgap - Qing / MP
1433	MEGNetElementData_maximum_embedding_16/frac_s_valence_electrons		Engineered	bandgap - Qing / MP
1434	MEGNetElementData_maximum_embedding_16/MagpieData_avg_dev_Electronegativity		Engineered	bandgap - Qing / MP
1435	frac_p_valence_electrons/dft_bandgap		Engineered	bandgap - Qing / MP
1436	frac_p_valence_electrons/MagpieData_mode_MendeleevNumber		Engineered	bandgap - Qing / MP
1437	frac_p_valence_electrons/MEGNetElementData_maximum_embedding_16		Engineered	bandgap - Qing / MP
1438	frac_p_valence_electrons/frac_s_valence_electrons		Engineered	bandgap - Qing / MP
1439	PymatgenData_std_dev_X/MagpieData_mode_MendeleevNumber		Engineered	bandgap - Qing / MP
1440	PymatgenData_std_dev_X/MEGNetElementData_maximum_embedding_16		Engineered	bandgap - Qing / MP
1441	PymatgenData_std_dev_X/frac_s_valence_electrons		Engineered	bandgap - Qing / MP
1442	PymatgenData_std_dev_group/dft_bandgap		Engineered	bandgap - Qing / MP
1443	PymatgenData_std_dev_group/MagpieData_mode_MendeleevNumber		Engineered	bandgap - Qing / MP
1444	PymatgenData_std_dev_group/MEGNetElementData_maximum_embedding_16		Engineered	bandgap - Qing / MP
1445	PymatgenData_std_dev_group/frac_s_valence_electrons		Engineered	bandgap - Qing / MP
1446	frac_s_valence_electrons/DemlData_range_first_ioniz		Engineered	bandgap - Qing / MP
1447	frac_s_valence_electrons/dft_bandgap		Engineered	bandgap - Qing / MP
1448	frac_s_valence_electrons/MagpieData_mode_MendeleevNumber		Engineered	bandgap - Qing / MP
1449	frac_s_valence_electrons/MEGNetElementData_mean_embedding_10		Engineered	bandgap - Qing / MP
1450	frac_s_valence_electrons/MEGNetElementData_maximum_embedding_16		Engineered	bandgap - Qing / MP
1451	frac_s_valence_electrons/frac_p_valence_electrons		Engineered	bandgap - Qing / MP
1452	frac_s_valence_electrons/PymatgenData_std_dev_X		Engineered	bandgap - Qing / MP
1453	frac_s_valence_electrons/PymatgenData_std_dev_group		Engineered	bandgap - Qing / MP
1454	frac_s_valence_electrons/MagpieData_avg_dev_Electronegativity		Engineered	bandgap - Qing / MP
1455	MagpieData_avg_dev_Electronegativity/MagpieData_mode_MendeleevNumber		Engineered	bandgap - Qing / MP
1456	MagpieData_avg_dev_Electronegativity/MEGNetElementData_maximum_embedding_16		Engineered	bandgap - Qing / MP
1457	MagpieData_avg_dev_Electronegativity/frac_s_valence_electrons		Engineered	bandgap - Qing / MP
1458	MEGNetElementData_range_embedding_8/MEGNetElementData_range_embedding_11		Engineered	bandgap - Qing / MP
1459	MagpieData_avg_dev_Electronegativity/band_center/HOMO_energy		Engineered	bandgap - Qing / MP
1460	band_center/HOMO_energy/MagpieData_avg_dev_Electronegativity		Engineered	bandgap - Qing / MP
1461	band_center/HOMO_energy/dft_bandgap		Engineered	bandgap - Qing / MP
1462	band_center/HOMO_energy/frac_p_valence_electrons		Engineered	bandgap - Qing / MP
1463	band_center/HOMO_energy/PymatgenData_std_dev_X		Engineered	bandgap - Qing / MP
1464	band_center/HOMO_energy/DemlData_range_first_ioniz		Engineered	bandgap - Qing / MP
1465	band_center/HOMO_energy/MEGNetElementData_mean_embedding_10		Engineered	bandgap - Qing / MP
1466	band_center/HOMO_energy/MEGNetElementData_maximum_embedding_16		Engineered	bandgap - Qing / MP
1467	band_center/HOMO_energy/PymatgenData_std_dev_group		Engineered	bandgap - Qing / MP
1468	dft_bandgap/band_center/HOMO_energy		Engineered	bandgap - Qing / MP
1469	frac_p_valence_electrons/band_center/HOMO_energy		Engineered	bandgap - Qing / MP
1470	PymatgenData_std_dev_X/band_center/HOMO_energy		Engineered	bandgap - Qing / MP
1471	DemlData_range_first_ioniz/band_center/HOMO_energy		Engineered	bandgap - Qing / MP
1472	MEGNetElementData_mean_embedding_10/band_center/HOMO_energy		Engineered	bandgap - Qing / MP
1473	MEGNetElementData_maximum_embedding_16/band_center/HOMO_energy		Engineered	bandgap - Qing / MP
1474	PymatgenData_std_dev_group/band_center/HOMO_energy		Engineered	bandgap - Qing / MP
1475	MagpieData_maximum_NdValence/MEGNetElementData_minimum_embedding_6		Engineered	bandgap - Qing / MP
1476	MEGNetElementData_minimum_embedding_9/PymatgenData_minimum_thermal_conductivity/HOMO_character_ohe_d		Engineered	is metal - Zhou / MP
1477	MEGNetElementData_minimum_embedding_9/PymatgenData_minimum_thermal_conductivity/HOMO_element_ohe_Te		Engineered	is metal - Zhou / MP
1478	MEGNetElementData_minimum_embedding_9/PymatgenData_minimum_thermal_conductivity/LUMO_element_ohe_Cr		Engineered	is metal - Zhou / MP
1479	MEGNetElementData_minimum_embedding_9/PymatgenData_minimum_thermal_conductivity/MagpieData_maximum_NdValence		Engineered	is metal - Zhou / MP
1480	MEGNetElementData_minimum_embedding_9/PymatgenData_minimum_thermal_conductivity/DemlData_maximum_row_num		Engineered	is metal - Zhou / MP
1481	MEGNetElementData_minimum_embedding_9/PymatgenData_minimum_thermal_conductivity/PymatgenData_minimum_thermal_conductivity/MEGNetElementData_range_embedding_10		Engineered	is metal - Zhou / MP
1482	MEGNetElementData_minimum_embedding_9/PymatgenData_minimum_thermal_conductivity/HOMO_character_ohe_p		Engineered	is metal - Zhou / MP
1483	MEGNetElementData_minimum_embedding_9/PymatgenData_minimum_thermal_conductivity/PymatgenData_mean_group		Engineered	is metal - Zhou / MP
1484	MEGNetElementData_minimum_embedding_9/PymatgenData_minimum_thermal_conductivity/MagpieData_mean_Column		Engineered	is metal - Zhou / MP
1485	HOMO_character_ohe_d/MEGNetElementData_minimum_embedding_9/PymatgenData_minimum_thermal_conductivity		Engineered	is metal - Zhou / MP
1486	HOMO_character_ohe_d/HOMO_element_ohe_Te		Engineered	is metal - Zhou / MP
1487	HOMO_character_ohe_d/LUMO_element_ohe_Cr		Engineered	is metal - Zhou / MP
1488	HOMO_character_ohe_d/MagpieData_maximum_NdValence		Engineered	is metal - Zhou / MP
1489	HOMO_character_ohe_d/DemlData_maximum_row_num		Engineered	is metal - Zhou / MP
1490	HOMO_character_ohe_d/PymatgenData_minimum_thermal_conductivity/MEGNetElementData_range_embedding_10		Engineered	is metal - Zhou / MP
1491	HOMO_element_ohe_Te/MEGNetElementData_minimum_embedding_9/PymatgenData_minimum_thermal_conductivity		Engineered	is metal - Zhou / MP
1492	HOMO_element_ohe_Te/HOMO_character_ohe_d		Engineered	is metal - Zhou / MP
1493	HOMO_element_ohe_Te/LUMO_element_ohe_Cr		Engineered	is metal - Zhou / MP
1494	HOMO_element_ohe_Te/MagpieData_maximum_NdValence		Engineered	is metal - Zhou / MP
1495	HOMO_element_ohe_Te/DemlData_maximum_row_num		Engineered	is metal - Zhou / MP
1496	HOMO_element_ohe_Te/PymatgenData_minimum_thermal_conductivity/MEGNetElementData_range_embedding_10		Engineered	is metal - Zhou / MP
1497	HOMO_element_ohe_Te/HOMO_character_ohe_p		Engineered	is metal - Zhou / MP
1498	HOMO_element_ohe_Te/PymatgenData_mean_group		Engineered	is metal - Zhou / MP
1499	HOMO_element_ohe_Te/MagpieData_mean_Column		Engineered	is metal - Zhou / MP
1500	LUMO_element_ohe_Cr/MEGNetElementData_minimum_embedding_9/PymatgenData_minimum_thermal_conductivity		Engineered	is metal - Zhou / MP
1501	LUMO_element_ohe_Cr/HOMO_character_ohe_d		Engineered	is metal - Zhou / MP
1502	LUMO_element_ohe_Cr/HOMO_element_ohe_Te		Engineered	is metal - Zhou / MP
1503	LUMO_element_ohe_Cr/MagpieData_maximum_NdValence		Engineered	is metal - Zhou / MP
1504	LUMO_element_ohe_Cr/DemlData_maximum_row_num		Engineered	is metal - Zhou / MP
1505	LUMO_element_ohe_Cr/PymatgenData_minimum_thermal_conductivity/MEGNetElementData_range_embedding_10		Engineered	is metal - Zhou / MP
1506	LUMO_element_ohe_Cr/HOMO_character_ohe_p		Engineered	is metal - Zhou / MP
1507	LUMO_element_ohe_Cr/PymatgenData_mean_group		Engineered	is metal - Zhou / MP
1508	LUMO_element_ohe_Cr/MagpieData_mean_Column		Engineered	is metal - Zhou / MP
1509	MagpieData_maximum_NdValence/MEGNetElementData_minimum_embedding_9/PymatgenData_minimum_thermal_conductivity		Engineered	is metal - Zhou / MP
1510	MagpieData_maximum_NdValence/HOMO_character_ohe_d		Engineered	is metal - Zhou / MP
1511	MagpieData_maximum_NdValence/HOMO_element_ohe_Te		Engineered	is metal - Zhou / MP
1512	MagpieData_maximum_NdValence/LUMO_element_ohe_Cr		Engineered	is metal - Zhou / MP
1513	MagpieData_maximum_NdValence/DemlData_maximum_row_num		Engineered	is metal - Zhou / MP
1514	MagpieData_maximum_NdValence/PymatgenData_minimum_thermal_conductivity/MEGNetElementData_range_embedding_10		Engineered	is metal - Zhou / MP
1515	MagpieData_maximum_NdValence/HOMO_character_ohe_p		Engineered	is metal - Zhou / MP
1516	MagpieData_maximum_NdValence/PymatgenData_mean_group		Engineered	is metal - Zhou / MP
1517	MagpieData_maximum_NdValence/MagpieData_mean_Column		Engineered	is metal - Zhou / MP
1518	DemlData_maximum_row_num/MEGNetElementData_minimum_embedding_9/PymatgenData_minimum_thermal_conductivity		Engineered	is metal - Zhou / MP
1519	DemlData_maximum_row_num/HOMO_character_ohe_d		Engineered	is metal - Zhou / MP
1520	DemlData_maximum_row_num/HOMO_element_ohe_Te		Engineered	is metal - Zhou / MP
1521	DemlData_maximum_row_num/LUMO_element_ohe_Cr		Engineered	is metal - Zhou / MP
1522	DemlData_maximum_row_num/MagpieData_maximum_NdValence		Engineered	is metal - Zhou / MP
1523	DemlData_maximum_row_num/PymatgenData_minimum_thermal_conductivity/MEGNetElementData_range_embedding_10		Engineered	is metal - Zhou / MP
1524	DemlData_maximum_row_num/HOMO_character_ohe_p		Engineered	is metal - Zhou / MP
1525	DemlData_maximum_row_num/PymatgenData_mean_group		Engineered	is metal - Zhou / MP
1526	DemlData_maximum_row_num/MagpieData_mean_Column		Engineered	is metal - Zhou / MP
1527	PymatgenData_minimum_thermal_conductivity/MEGNetElementData_range_embedding_10/MEGNetElementData_minimum_embedding_9/PymatgenData_minimum_thermal_conductivity		Engineered	is metal - Zhou / MP
1528	PymatgenData_minimum_thermal_conductivity/MEGNetElementData_range_embedding_10/HOMO_character_ohe_d		Engineered	is metal - Zhou / MP
1529	PymatgenData_minimum_thermal_conductivity/MEGNetElementData_range_embedding_10/HOMO_element_ohe_Te		Engineered	is metal - Zhou / MP
1530	PymatgenData_minimum_thermal_conductivity/MEGNetElementData_range_embedding_10/LUMO_element_ohe_Cr		Engineered	is metal - Zhou / MP
1531	PymatgenData_minimum_thermal_conductivity/MEGNetElementData_range_embedding_10/MagpieData_maximum_NdValence		Engineered	is metal - Zhou / MP
1532	PymatgenData_minimum_thermal_conductivity/MEGNetElementData_range_embedding_10/DemlData_maximum_row_num		Engineered	is metal - Zhou / MP
1533	PymatgenData_minimum_thermal_conductivity/MEGNetElementData_range_embedding_10/HOMO_character_ohe_p		Engineered	is metal - Zhou / MP
1534	PymatgenData_minimum_thermal_conductivity/MEGNetElementData_range_embedding_10/PymatgenData_mean_group		Engineered	is metal - Zhou / MP
1535	PymatgenData_minimum_thermal_conductivity/MEGNetElementData_range_embedding_10/MagpieData_mean_Column		Engineered	is metal - Zhou / MP
1536	HOMO_character_ohe_p/MEGNetElementData_minimum_embedding_9/PymatgenData_minimum_thermal_conductivity		Engineered	is metal - Zhou / MP
1537	HOMO_character_ohe_p/HOMO_element_ohe_Te		Engineered	is metal - Zhou / MP
1538	HOMO_character_ohe_p/LUMO_element_ohe_Cr		Engineered	is metal - Zhou / MP
1539	HOMO_character_ohe_p/MagpieData_maximum_NdValence		Engineered	is metal - Zhou / MP
1540	HOMO_character_ohe_p/DemlData_maximum_row_num		Engineered	is metal - Zhou / MP
1541	HOMO_character_ohe_p/PymatgenData_minimum_thermal_conductivity/MEGNetElementData_range_embedding_10		Engineered	is metal - Zhou / MP
1542	PymatgenData_mean_group/MEGNetElementData_minimum_embedding_9/PymatgenData_minimum_thermal_conductivity		Engineered	is metal - Zhou / MP
1543	PymatgenData_mean_group/HOMO_element_ohe_Te		Engineered	is metal - Zhou / MP
1544	PymatgenData_mean_group/LUMO_element_ohe_Cr		Engineered	is metal - Zhou / MP
1545	PymatgenData_mean_group/MagpieData_maximum_NdValence		Engineered	is metal - Zhou / MP
1546	PymatgenData_mean_group/DemlData_maximum_row_num		Engineered	is metal - Zhou / MP
1547	PymatgenData_mean_group/PymatgenData_minimum_thermal_conductivity/MEGNetElementData_range_embedding_10		Engineered	is metal - Zhou / MP
1548	MagpieData_mean_Column/MEGNetElementData_minimum_embedding_9/PymatgenData_minimum_thermal_conductivity		Engineered	is metal - Zhou / MP
1549	MagpieData_mean_Column/HOMO_element_ohe_Te		Engineered	is metal - Zhou / MP
1550	MagpieData_mean_Column/LUMO_element_ohe_Cr		Engineered	is metal - Zhou / MP
1551	MagpieData_mean_Column/MagpieData_maximum_NdValence		Engineered	is metal - Zhou / MP
1552	MagpieData_mean_Column/DemlData_maximum_row_num		Engineered	is metal - Zhou / MP
1553	MagpieData_mean_Column/PymatgenData_minimum_thermal_conductivity/MEGNetElementData_range_embedding_10		Engineered	is metal - Zhou / MP
1554	frac_p_valence_electrons/MagpieData_range_MeltingT		Engineered	is metal - Zhou / MP
1555	MEGNetElementData_minimum_embedding_9/MagpieData_range_MeltingT		Engineered	is metal - Zhou / MP
1556	dft_is_metal		Engineered	is metal - Zhou / MP
