# Supplementary material for: Automatic Prediction of Band Gaps of Inorganic Materials Using a Gradient Boosted and Statistical Feature Selection Workflow
Source: J Chem Inf Model. 2024 Feb 6;64(4):1187–200. doi: 10.1021/acs.jcim.3c01897 (PMC10900294; doi:10.1021/acs.jcim.3c01897)
Supplement: Supplementary file 3 — ci3c01897_si_003.xlsx [file ci3c01897_si_003.xlsx]

## Sheet: PCD
formula	gbfs_is_metal	gbfs_bandgap (eV)
Ag0.825Al0.175	metal	0
Ag0.82Al0.18	metal	0
Ag0.818Al0.182	metal	0
Ag0.803Al0.197	metal	0
Ag0.79Al0.21	metal	0
Ag0.75Al0.25	metal	0
Ag0.67Al0.33	metal	0
Ag0.66Al0.34	metal	0
Ag0.65Al0.35	metal	0
Ag0.3Al0.7	metal	0
Ag0.05Al0.95	metal	0
Ag0.005Al0.995	metal	0
Ag0.93As0.07	metal	0
Ag0.9As0.1	metal	0
Ag0.875As0.125	metal	0
Ag0.75Au0.25	metal	0
Ag0.5Au0.5	metal	0
AgB2	metal	0
Ag5.46Ba0.77	metal	0
Ag5.4Ba0.8	metal	0
Ag5Ba	metal	0
Ag2Ba	metal	0
AgBa	metal	0
Ag2Ba3	metal	0
AgBe2	metal	0
AgBe12	metal	0
Ag0.9996Bi0.0004	metal	0
Ag0.99Bi0.01	metal	0
Ag0.98Bi0.02	metal	0
Ag0.976Bi0.024	metal	0
Ag0.97Bi0.03	metal	0
Ag3Bi	metal	0
Ag0.5Bi0.5	non-metal	0.307682
AgBr	non-metal	3.10871
Ag7Ca2	metal	0
Ag8Ca3	metal	0
Ag2Ca	metal	0
AgCa	metal	0
Ag3Ca5	metal	0
Ag0.875Cd0.125	metal	0
Ag0.75Cd0.25	metal	0
Ag0.59Cd0.41	metal	0
Ag0.5Cd0.5	metal	0
AgCd	metal	0
Ag0.4928Cd0.5072	metal	0
Ag0.48Cd0.52	metal	0
Ag0.96Cd1.04	metal	0
Ag5Cd8	metal	0
Ag0.25Cd0.75	metal	0
Ag0.21Cd0.79	metal	0
Ag0.05Cd0.95	metal	0
Ag0.9995Ce0.0005	metal	0
Ag0.98Ce0.02	metal	0
Ag51Ce14	metal	0
Ag2Ce	metal	0
AgCe	metal	0
AgCl	non-metal	4.1328
Ag0.97Cu0.03	metal	0
Ag0.902Cu0.098	metal	0
Ag0.5Cu0.5	metal	0
Ag0.01Cu0.99	metal	0
Ag0.99Dy0.01	metal	0
Ag0.945Dy0.055	metal	0
Ag51Dy14	metal	0
Ag2Dy	metal	0
AgDy	metal	0
Ag0.974Er0.026	metal	0
Ag0.95Er0.05	metal	0
Ag0.935Er0.065	metal	0
Ag51Er14	metal	0
Ag2Er	metal	0
AgEr	metal	0
Ag0.9998Eu0.0002	metal	0
Ag0.9975Eu0.0025	metal	0
Ag5.23Eu0.88	metal	0
Ag5Eu	metal	0
Ag2Eu	metal	0
AgEu	metal	0
Ag2Eu3	metal	0
Ag2F	metal	0
AgF	metal	0
AgF2	metal	0
Ag2F5	metal	0
Ag3F8	metal	0
AgF3	metal	0
Ag0.5Fe0.5	metal	0
Ag0.22Fe0.78	metal	0
Ag0.92Ga0.08	metal	0
Ag0.883Ga0.117	metal	0
Ag0.841Ga0.159	metal	0
Ag0.84Ga0.16	metal	0
Ag2.36Ga0.64	metal	0
Ag0.75Ga0.25	metal	0
Ag2.17Ga0.83	metal	0
Ag2.16Ga0.84	metal	0
Ag6.48Ga2.52	metal	0
Ag2Ga	metal	0
AgGa	metal	0
Ag0.992Gd0.008	metal	0
Ag0.945Gd0.055	metal	0
Ag0.94Gd0.06	metal	0
Ag51Gd14	metal	0
Ag2Gd	metal	0
Ag0.5Gd0.5	metal	0
AgGd	metal	0
Ag0.9247Ge0.0753	metal	0
Ag0.92Ge0.08	metal	0
Ag0.87Ge0.13	metal	0
Ag0.84Ge0.16	metal	0
Ag0.8Ge0.2	metal	0
Ag0.79Ge0.21	metal	0
Ag0.78Ge0.22	metal	0
Ag0.75Ge0.25	metal	0
Ag0.74Ge0.26	metal	0
Ag1.5Hf0.5	metal	0
AgHf	metal	0
AgHf2	metal	0
Ag0.733Hg0.267	metal	0
Ag0.65Hg0.35	metal	0
Ag0.64Hg0.36	metal	0
Ag0.6Hg0.4	metal	0
Ag0.565Hg0.435	metal	0
Ag0.55Hg0.45	metal	0
Ag5Hg7.55	metal	0
Ag51Ho14	metal	0
Ag2Ho	metal	0
AgHo	metal	0
AgI	non-metal	2.91451
Ag0.85In0.15	metal	0
Ag0.835In0.165	metal	0
Ag0.82In0.18	metal	0
Ag0.815In0.185	metal	0
Ag0.8In0.2	metal	0
Ag0.75In0.25	metal	0
Ag3In	metal	0
Ag9In4	metal	0
Ag8.8In4	metal	0
AgIn2	metal	0
Ag2K	metal	0
AgK2	metal	0
AgK3	metal	0
Ag0.9995La0.0005	metal	0
Ag0.99La0.01	metal	0
Ag2.5La0.5	metal	0
Ag51La14	metal	0
Ag2La	metal	0
AgLa	metal	0
Ag0.65Li0.35	metal	0
Ag0.54Li0.46	metal	0
AgLi	metal	0
Ag0.822Li1.178	metal	0
Ag0.82Li1.18	metal	0
Ag4.68Li8.32	metal	0
Ag5Li8.89	metal	0
Ag4Li9	metal	0
Ag0.02Li0.98	metal	0
Ag0.955Lu0.045	metal	0
Ag4Lu	metal	0
Ag2Lu	metal	0
Ag0.89Mg0.11	metal	0
Ag0.78Mg0.22	metal	0
Ag0.754Mg0.246	metal	0
Ag0.75Mg0.25	metal	0
Ag3Mg	metal	0
Ag2.96Mg1.04	metal	0
Ag2.88Mg1.12	metal	0
Ag0.72Mg0.28	metal	0
Ag1.05Mg0.95	metal	0
AgMg	metal	0
Ag0.944Mg1.056	metal	0
Ag8.4Mg24.6	metal	0
Ag7.96Mg25.04	metal	0
Ag17Mg54	metal	0
Ag9Mg37	metal	0
Ag0.032Mg0.968	metal	0
Ag0.025Mg0.975	metal	0
Ag0.02Mg0.98	metal	0
Ag0.005Mg0.995	metal	0
Ag0.004Mg0.996	metal	0
Ag0.84Mn0.16	metal	0
Ag0.6Mn0.4	metal	0
Ag0.03Mn0.97	metal	0
Ag2Na	metal	0
Ag0.9995Nd0.0005	metal	0
Ag0.97Nd0.03	metal	0
Ag51Nd14	metal	0
Ag2Nd	metal	0
AgNd	metal	0
Ag0.5Ni0.5	metal	0
Ag3O	metal	0
Ag2O	non-metal	1.68125
AgO	non-metal	2.10567
Ag2O2.47	metal	0
Ag3O4	metal	0
Ag2O3	non-metal	2.0232
AgP2	non-metal	1.25641
Ag3P11	metal	0
Ag0.995Pb0.005	metal	0
Ag0.98Pb0.02	metal	0
Ag0.972Pb0.028	metal	0
Ag0.88Pb0.12	metal	0
Ag0.8Pb0.2	metal	0
Ag0.5Pd0.5	metal	0
Ag0.3Pd0.7	metal	0
Ag0.25Pd0.75	metal	0
Ag0.21Pd0.79	metal	0
Ag0.2Pd0.8	metal	0
Ag0.1Pd0.9	metal	0
Ag0.099Pd0.901	metal	0
Ag0.08Pd0.92	metal	0
Ag0.9995Pr0.0005	metal	0
Ag0.975Pr0.025	metal	0
Ag51Pr14	metal	0
Ag2Pr	metal	0
AgPr	metal	0
Ag0.91Pt0.09	metal	0
Ag0.90Pt0.10	metal	0
Ag3Pt	metal	0
Ag0.75Pt0.25	metal	0
Ag0.67Pt0.33	metal	0
Ag0.5Pt0.5	metal	0
Ag0.06Pt0.94	metal	0
Ag0.05Pt0.95	metal	0
Ag8S	metal	0
Ag2S	non-metal	0.898065
Ag0.98Sb0.02	metal	0
Ag0.97Sb0.03	metal	0
Ag0.963Sb0.037	metal	0
Ag0.936Sb0.064	metal	0
Ag0.93Sb0.07	metal	0
Ag0.92Sb0.08	metal	0
Ag0.85Sb0.15	metal	0
Ag0.84Sb0.16	metal	0
Ag0.833Sb0.167	metal	0
Ag3.15Sb0.85	metal	0
Ag0.75Sb0.25	non-metal	0.394736
Ag3Sb	metal	0
Ag0.91Sc0.09	metal	0
Ag4Sc	metal	0
Ag2Sc	metal	0
AgSc	metal	0
Ag2Se	non-metal	1.09428
AgSe	non-metal	1.3505
Ag0.85Si0.15	metal	0
Ag0.83Si0.17	metal	0
Ag2Si	metal	0
Ag0.9975Sm0.0025	metal	0
Ag51Sm14	metal	0
AgSm	metal	0
Ag0.92Sn0.08	metal	0
Ag0.91Sn0.09	metal	0
Ag0.9Sn0.1	metal	0
Ag0.89Sn0.11	metal	0
Ag0.88Sn0.12	metal	0
Ag0.877Sn0.123	metal	0
Ag0.87Sn0.13	metal	0
Ag0.84Sn0.16	metal	0
Ag0.8Sn0.2	metal	0
Ag0.77Sn0.23	metal	0
Ag3Sn	metal	0
Ag0.04Sn0.96	metal	0
Ag5Sr	metal	0
Ag2Sr	metal	0
AgSr	metal	0
Ag2Sr3	metal	0
Ag3Sr7	metal	0
Ag0.998Tb0.002	metal	0
Ag0.95Tb0.05	metal	0
Ag51Tb14	metal	0
Ag2Tb	metal	0
AgTb	metal	0
Ag2Te	non-metal	0.984284
Ag6.67Te4	metal	0
Ag10.6Te7	metal	0
AgTe	non-metal	0.96641
Ag0.26Te0.74	non-metal	0.736496
AgTe3	metal	0
Ag51Th14	metal	0
Ag2Th	metal	0
AgTh2	metal	0
AgTi	metal	0
AgTi2	metal	0
AgTi3	metal	0
Ag0.07Ti0.93	metal	0
Ag0.965Tl0.035	metal	0
Ag0.92Tl0.08	metal	0
Ag0.96Tm0.04	metal	0
Ag3Tm	metal	0
Ag2Tm	metal	0
AgTm	metal	0
Ag0.99Y0.01	metal	0
Ag0.98Y0.02	metal	0
Ag51Y14	metal	0
Ag2Y	metal	0
AgY	metal	0
Ag0.99Yb0.01	metal	0
Ag0.985Yb0.015	metal	0
Ag7Yb2	metal	0
Ag2Yb	metal	0
AgYb	metal	0
Ag2Yb3	metal	0
Ag3Yb5	metal	0
Ag1.07Zn0.93	metal	0
Ag0.5Zn0.5	metal	0
AgZn	metal	0
Ag4.5Zn4.5	metal	0
Ag5Zn8	metal	0
Ag0.3Zn0.7	metal	0
Ag0.26Zn0.74	metal	0
Ag0.22Zn0.78	metal	0
Ag0.16Zn0.84	metal	0
Ag0.045Zn0.955	metal	0
AgZr	metal	0
AgZr2	metal	0
AgZr3	metal	0
AlAs	metal	0
Al2Au	metal	0
Al1.9Au	metal	0
AlAu	metal	0
AlAu2	metal	0
Al3Au8	metal	0
Al0.2Au0.8	metal	0
AlAu4	metal	0
Al0.14Au0.86	metal	0
Al0.138Au0.862	metal	0
Al0.08Au0.92	metal	0
AlB2	metal	0
Al0.9B2	metal	0
Al0.61B6.50	non-metal	2.51848
Al0.091B	non-metal	2.51848
Al1.67B22	non-metal	2.51848
Al1.618B22	non-metal	2.51848
Al0.57B8	non-metal	2.51848
Al3.32B103	non-metal	2.4346
Al2.3B103	non-metal	2.25012
Al4Ba	metal	0
Al2Ba	metal	0
Al40Ba21	metal	0
Al13Ba7	metal	0
Al5Ba3	metal	0
Al10Ba7	metal	0
Al5Ba4	metal	0
Al0.9997Be0.0003	metal	0
Al0.9971Be0.0029	metal	0
Al0.003Be0.997	metal	0
AlBr3	metal	0
Al4C3	metal	0
Al4Ca	metal	0
Al2Ca	metal	0
Al14Ca13	metal	0
Al3Ca8	metal	0
Al4Ce	metal	0
Al11Ce3	metal	0
Al3Ce	metal	0
Al2Ce	metal	0
AlCe	metal	0
AlCe3	metal	0
Al0.25Ce0.75	metal	0
AlCl3	metal	0
Al0.9999Co0.0001	metal	0
Al9Co2	metal	0
Al13Co4	metal	0
Al19Co6	metal	0
Al12.35Co4	metal	0
Al12.2Co4	metal	0
Al12.13Co4	metal	0
Al37.04Co12.5	metal	0
Al5Co2	metal	0
AlCo	metal	0
AlCo3	metal	0
Al0.17Co0.83	metal	0
Al0.13Co0.87	metal	0
Al0.98Cr0.02	metal	0
Al0.95Cr0.05	metal	0
Al45.5Cr6.5	metal	0
Al45.06Cr6.94	metal	0
Al45Cr7	metal	0
Al129Cr25	metal	0
Al227Cr55	metal	0
Al226.58Cr55	metal	0
Al226Cr55	metal	0
Al220Cr55	metal	0
Al112.28Cr28.58	metal	0
Al11Cr4	metal	0
Al9Cr4	metal	0
Al17.68Cr8.32	metal	0
Al16.32Cr9.18	metal	0
Al16.51Cr9.49	metal	0
Al16Cr9.5	metal	0
Al8Cr5	metal	0
Al16Cr10	metal	0
AlCr2	metal	0
Al0.33Cr0.67	metal	0
Al0.25Cr0.75	metal	0
Al0.22Cr0.78	metal	0
Al0.13Cr0.87	metal	0
Al0.996Cu0.004	metal	0
Al0.99Cu0.01	metal	0
Al0.984Cu0.016	metal	0
Al2Cu	metal	0
Al3Cu2	metal	0
AlCu	metal	0
Al0.94Cu0.94	metal	0
Al4.61Cu5.64	metal	0
Al8.88Cu11.2	metal	0
Al4.5Cu5.75	metal	0
Al18.4Cu30.9	metal	0
AlCu1.7	metal	0
Al18.20Cu31.3	metal	0
Al17.30Cu32.97	metal	0
Al4.42Cu8.58	metal	0
Al4.3Cu8.7	metal	0
Al4.25Cu8.75	metal	0
Al4.17Cu8.83	metal	0
Al4.08Cu8.92	metal	0
Al4Cu9	metal	0
Al0.25Cu0.75	metal	0
Al3.25Cu9.75	metal	0
AlCu3	metal	0
Al0.22Cu0.78	metal	0
AlCu4	metal	0
Al0.16Cu0.84	metal	0
Al0.152Cu0.848	metal	0
Al0.15Cu0.85	metal	0
Al0.08Cu0.92	metal	0
Al0.04Cu0.96	metal	0
Al17Dy2	metal	0
Al3Dy	metal	0
Al2Dy	metal	0
AlDy	metal	0
Al2Dy3	metal	0
AlDy2	metal	0
Al17Er2	metal	0
Al3Er	metal	0
Al2Er	metal	0
AlEr	metal	0
Al2Er3	metal	0
AlEr2	metal	0
Al4Eu	metal	0
Al2Eu	metal	0
AlEu	metal	0
AlF3	non-metal	6.69118
Al0.998Fe0.002	metal	0
Al0.9Fe0.1	metal	0
Al6Fe	metal	0
Al13Fe4	metal	0
Al12.946Fe4	metal	0
Al12Fe4	metal	0
Al2.8Fe	metal	0
Al2.7Fe	metal	0
Al2.5Fe	metal	0
Al5Fe2	metal	0
Al12Fe6	metal	0
Al12.59Fe6.41	metal	0
Al11.5Fe6.5	metal	0
Al8Fe5	metal	0
Al0.6Fe0.4	metal	0
Al0.5Fe0.5	metal	0
AlFe	metal	0
Al0.95Fe1.05	metal	0
Al0.44Fe0.56	metal	0
Al0.88Fe1.12	metal	0
Al0.4Fe0.6	metal	0
Al0.35Fe0.65	metal	0
Al0.7Fe1.3	metal	0
Al0.682Fe1.318	metal	0
Al0.33Fe0.67	metal	0
Al0.3Fe0.7	metal	0
Al1.06Fe2.94	metal	0
Al0.25Fe0.75	metal	0
Al0.50Fe1.50	metal	0
AlFe3	metal	0
Al0.23Fe0.77	metal	0
Al0.2Fe0.8	metal	0
Al0.19Fe0.81	metal	0
Al0.1Fe0.9	metal	0
Al0.95Ga0.05	metal	0
Al17Gd2	metal	0
Al4Gd	metal	0
Al3Gd	metal	0
Al2Gd	metal	0
AlGd	metal	0
Al2Gd3	metal	0
AlGd2	metal	0
Al0.99Ge0.01	metal	0
Al0.98Ge0.02	metal	0
Al0.928Ge0.072	metal	0
Al2.7Ge0.3	metal	0
Al0.87Ge0.13	metal	0
Al0.85Ge0.15	metal	0
Al6Ge5	metal	0
Al0.30Ge0.70	metal	0
Al0.02Ge0.98	non-metal	1.05447
Al0.004Ge0.996	non-metal	1.07181
Al3Hf	metal	0
Al2Hf	metal	0
Al3Hf2	metal	0
AlHf	metal	0
Al3Hf4	metal	0
Al2Hf3	metal	0
Al3Hf5	metal	0
AlHf2	metal	0
Al3Ho	metal	0
Al2Ho	metal	0
AlHo	metal	0
Al2Ho3	metal	0
AlHo2	metal	0
AlI3	metal	0
Al9Ir2	metal	0
Al45Ir13	metal	0
Al28Ir9	metal	0
Al3Ir	metal	0
Al2.75Ir	metal	0
Al2.7Ir	metal	0
AlIr	metal	0
Al0.90Ir1.10	metal	0
Al0.20Ir0.80	metal	0
Al0.075Ir0.925	metal	0
Al4La	metal	0
Al11La3	metal	0
Al3La	metal	0
Al2.12La0.88	metal	0
Al2La	metal	0
AlLa	metal	0
Al13La16	metal	0
Al12.9La16.1	metal	0
AlLa3	metal	0
Al0.955Li0.045	metal	0
Al0.9Li0.1	metal	0
Al3Li	metal	0
AlLi0.95	metal	0
AlLi	metal	0
Al2Li3	metal	0
AlLi2	metal	0
Al4Li9	metal	0
Al3Lu	metal	0
Al2Lu	metal	0
AlLu	metal	0
Al2Lu3	metal	0
AlLu2	metal	0
Al0.95Mg0.05	metal	0
Al0.93Mg0.07	metal	0
Al0.92Mg0.08	metal	0
Al0.87Mg0.13	metal	0
Al0.84Mg0.16	metal	0
Al0.83Mg0.17	metal	0
Al2Mg	metal	0
Al0.63Mg0.37	metal	0
Al45Mg28	metal	0
Al180.2Mg112.8	metal	0
Al1.8Mg1.2	metal	0
Al30Mg23	metal	0
Al60.5Mg85.6	metal	0
Al12Mg17	metal	0
Al0.23Mg0.77	metal	0
Al0.11Mg0.89	metal	0
Al0.1Mg0.9	metal	0
Al0.07Mg0.93	metal	0
Al0.04Mg0.96	metal	0
Al0.025Mg0.975	metal	0
Al0.024Mg0.976	metal	0
Al0.99Mn0.01	metal	0
Al0.982Mn0.018	metal	0
Al0.94Mn0.06	metal	0
Al12Mn	metal	0
Al6Mn	metal	0
Al39Mn8	metal	0
Al230.8Mn53.3	metal	0
Al226.58Mn55	metal	0
Al227.2Mn56.8	metal	0
Al30.03Mn8.97	metal	0
Al10Mn3	metal	0
Al29.25Mn9.75	metal	0
Al29Mn10	metal	0
Al11Mn3.85	metal	0
Al11Mn4	metal	0
Al27.4Mn11.6	metal	0
Al15.68Mn9.82	metal	0
Al14.79Mn10.71	metal	0
Al15Mn11	metal	0
Al0.55Mn0.45	metal	0
Al0.5Mn0.5	metal	0
AlMn	metal	0
Al0.45Mn0.55	metal	0
Al0.9Mn1.1	metal	0
Al0.89Mn1.11	metal	0
Al0.44Mn0.56	metal	0
Al0.61Mn1.39	metal	0
Al0.3Mn0.7	metal	0
Al0.25Mn0.75	metal	0
Al0.99Mo0.01	metal	0
Al12Mo	metal	0
Al5Mo	metal	0
Al22Mo5	metal	0
Al17Mo4	metal	0
Al4Mo	metal	0
Al3.1Mo0.9	metal	0
Al3Mo	metal	0
Al8Mo3	metal	0
AlMo3	metal	0
AlN	non-metal	6.03203
Al3Nb	metal	0
Al0.5Nb0.5	metal	0
Al0.35Nb0.65	metal	0
AlNb2	metal	0
Al0.33Nb0.67	metal	0
Al1.04Nb2.96	metal	0
Al1.02Nb2.98	metal	0
AlNb3	metal	0
Al0.96Nb3.04	metal	0
Al0.92Nb3.08	metal	0
Al0.84Nb3.16	metal	0
Al0.2Nb0.8	metal	0
Al0.8Nb3.2	metal	0
Al0.18Nb0.82	metal	0
Al0.16Nb0.84	metal	0
Al0.13Nb0.87	metal	0
Al0.05Nb0.95	metal	0
Al4Nd	metal	0
Al11Nd3	metal	0
Al3Nd	metal	0
Al2Nd	metal	0
AlNd	metal	0
AlNd2	metal	0
AlNd3	metal	0
Al0.923Ni0.077	metal	0
Al3Ni	metal	0
Al0.6Ni0.4	metal	0
Al3Ni2	metal	0
AlNi0.67	metal	0
Al4Ni3	metal	0
Al1.1Ni0.9	metal	0
AlNi0.82	metal	0
AlNi0.89	metal	0
Al1.04Ni0.96	metal	0
Al1.03Ni0.97	metal	0
AlNi	metal	0
Al0.972Ni1.028	metal	0
Al0.96Ni1.04	metal	0
Al0.94Ni1.06	metal	0
Al0.9Ni1.1	metal	0
Al0.88Ni1.12	metal	0
Al0.86Ni1.14	metal	0
Al0.81Ni1.19	metal	0
Al0.8Ni1.2	metal	0
Al3Ni5	metal	0
Al0.72Ni1.28	metal	0
Al0.7Ni1.3	metal	0
Al1.33Ni2.67	metal	0
Al0.33Ni0.67	metal	0
Al0.64Ni1.36	metal	0
Al0.5Ni1.5	metal	0
AlNi3	metal	0
Al0.92Ni3.08	metal	0
Al0.892Ni3.108	metal	0
Al0.15Ni0.85	metal	0
Al0.148Ni0.852	metal	0
Al0.136Ni0.864	metal	0
Al0.122Ni0.878	metal	0
Al0.121Ni0.879	metal	0
Al0.12Ni0.88	metal	0
Al0.08Ni0.92	metal	0
Al3O3.76	non-metal	4.79275
Al2O2.67	metal	0
Al2.67O4	non-metal	5.0932
Al0.667O	non-metal	5.0932
Al2.667O4	non-metal	5.09531
Al2O3	non-metal	5.30581
Al2.66O4	non-metal	5.19352
Al13Os4	metal	0
Al2Os	metal	0
Al3Os2	metal	0
AlOs	metal	0
AlP	non-metal	2.61925
Al21Pd8	metal	0
Al2Pd	metal	0
Al3Pd2	metal	0
Al1.13Pd0.87	metal	0
AlPd	metal	0
Al3Pd5	metal	0
AlPd2	metal	0
Al0.18Pd0.82	metal	0
AlPd5	metal	0
Al0.15Pd0.85	metal	0
Al4Pr	metal	0
Al11Pr3	metal	0
Al3Pr	metal	0
Al2Pr	metal	0
AlPr	metal	0
AlPr2	metal	0
AlPr3	metal	0
Al0.98Pt0.02	metal	0
Al21Pt5	metal	0
Al4Pt	metal	0
Al21Pt8	metal	0
Al2Pt	metal	0
Al3Pt2	metal	0
AlPt	metal	0
Al3Pt5	metal	0
AlPt2	metal	0
Al1.16Pt2.84	metal	0
AlPt3	metal	0
Al0.13Pt0.87	metal	0
Al0.12Pt0.88	metal	0
Al0.1Pt0.9	metal	0
Al0.09Pt0.91	metal	0
Al0.001Pt0.999	metal	0
Al12Re	metal	0
Al6Re	metal	0
Al32.07Re8	metal	0
Al32Re8	metal	0
Al54.75Re14	metal	0
Al11Re4	metal	0
Al2.2Re1.8	metal	0
AlRe	metal	0
Al0.4Re0.6	metal	0
AlRe2	metal	0
Al5Re24	metal	0
Al9Rh2	metal	0
Al343Rh99	metal	0
Al13Rh4	metal	0
Al2.63Rh	metal	0
Al2.57Rh	metal	0
Al5Rh2	metal	0
Al4.9Rh2	metal	0
AlRh	metal	0
Al0.075Rh0.925	metal	0
Al0.9Ru0.1	metal	0
Al6Ru	metal	0
Al13Ru4	metal	0
Al3Ru	metal	0
Al2.5Ru	metal	0
Al2Ru	metal	0
Al3Ru2	metal	0
Al1.002Ru0.998	metal	0
AlRu	metal	0
Al0.67S	non-metal	3.85423
Al2.67S4	non-metal	3.85423
Al2S3	non-metal	3.85147
AlSb	non-metal	1.56522
Al0.5Sb0.5	non-metal	1.56522
Al0.97Sc0.03	metal	0
Al3Sc	metal	0
Al2Sc	metal	0
AlSc	metal	0
AlSc2	metal	0
Al0.67Se	non-metal	2.87356
Al2.67Se4	non-metal	2.8765
Al2Se3	non-metal	2.86867
Al0.9975Si0.0025	metal	0
Al0.995Si0.005	metal	0
Al0.988Si0.012	metal	0
Al0.974Si0.026	metal	0
Al0.963Si0.037	metal	0
Al0.9Si0.1	metal	0
Al0.85Si0.15	metal	0
Al0.82Si0.18	metal	0
Al0.8Si0.2	metal	0
Al4Sm	metal	0
Al3.67Sm	metal	0
Al11Sm3	metal	0
Al3Sm	metal	0
Al2Sm	metal	0
AlSm	metal	0
AlSm2	metal	0
AlSm3	metal	0
Al0.9975Sn0.0025	metal	0
Al0.977Sn0.023	metal	0
Al0.5Sn0.5	metal	0
Al4Sr	metal	0
Al2Sr	metal	0
Al9Sr5	metal	0
AlSr	metal	0
Al7Sr8	metal	0
Al3Ta	metal	0
Al69Ta39	metal	0
Al70.56Ta40.44	metal	0
Al21Ta22	metal	0
Al20.6Ta22.4	metal	0
Al12Ta17	metal	0
Al0.40Ta0.60	metal	0
Al0.4Ta0.6	metal	0
Al0.39Ta0.61	metal	0
Al3Ta5	metal	0
Al0.35Ta0.65	metal	0
AlTa2	metal	0
Al0.33Ta0.67	metal	0
Al0.28Ta0.72	metal	0
Al0.26Ta0.74	metal	0
Al0.24Ta0.76	metal	0
Al4Tb	metal	0
Al3Tb	metal	0
Al2Tb	metal	0
AlTb	metal	0
Al2Tb3	metal	0
AlTb2	metal	0
AlTb3	metal	0
Al12Tc	metal	0
Al6Tc	metal	0
Al4Tc	metal	0
Al3Tc2	metal	0
AlTc2	metal	0
Al7Te10	non-metal	2.06197
Al0.67Te	non-metal	2.08221
Al2Te3	non-metal	2.0733
Al2Te5	non-metal	1.64642
Al0.9977Th0.0023	metal	0
Al7Th2	metal	0
Al3Th	metal	0
Al2Th	metal	0
AlTh	metal	0
Al2Th3	metal	0
AlTh2	metal	0
Al0.999Ti0.001	metal	0
Al0.98Ti0.02	metal	0
Al0.933Ti0.067	metal	0
Al0.88Ti0.12	metal	0
Al0.85Ti0.15	metal	0
Al3Ti	metal	0
Al0.75Ti0.25	metal	0
Al2.86Ti1.14	metal	0
Al2.83Ti1.17	metal	0
Al2.75Ti1.25	metal	0
Al1.37Ti0.63	metal	0
Al2Ti	metal	0
Al1.28Ti0.72	metal	0
Al2.5Ti1.5	metal	0
Al0.6Ti0.4	metal	0
Al1.18Ti0.82	metal	0
Al1.04Ti0.96	metal	0
AlTi	metal	0
Al0.5Ti0.5	metal	0
Al0.955Ti1.045	metal	0
Al0.42Ti0.58	metal	0
Al0.4Ti0.6	metal	0
Al0.3401Ti0.6599	metal	0
Al0.3Ti0.7	metal	0
Al1.155Ti2.845	metal	0
Al1.02Ti2.98	metal	0
AlTi3	metal	0
Al0.75Ti3.25	metal	0
Al0.15Ti0.85	metal	0
Al0.11Ti0.89	metal	0
Al0.035Ti0.965	metal	0
Al3Tm	metal	0
Al2Tm	metal	0
AlTm	metal	0
Al2Tm3	metal	0
Al4U0.9	metal	0
Al4U0.92	metal	0
Al4U	metal	0
Al3U	metal	0
Al2U	metal	0
Al21V2	metal	0
Al20.5V2	metal	0
Al10V	metal	0
Al45V7	metal	0
Al23V4	metal	0
Al3V	metal	0
Al0.62V0.38	metal	0
Al8V5	metal	0
Al0.5V0.5	metal	0
Al0.33V0.67	metal	0
Al0.32V0.68	metal	0
Al0.25V0.75	metal	0
AlV3	metal	0
Al0.235V0.765	metal	0
Al0.99W0.01	metal	0
Al0.968W0.032	metal	0
Al12W	metal	0
Al5W	metal	0
Al4W	metal	0
Al2W	metal	0
Al0.5W0.5	metal	0
Al3Y	metal	0
Al2Y	metal	0
AlY	metal	0
Al2Y3	metal	0
Al3Y5	metal	0
AlY2	metal	0
AlY3	metal	0
Al3Yb	metal	0
Al2Yb	metal	0
Al0.99Zn0.01	metal	0
Al0.983Zn0.017	metal	0
Al0.95Zn0.05	metal	0
Al0.9Zn0.1	metal	0
Al0.86Zn0.14	metal	0
Al0.8Zn0.2	metal	0
Al0.71Zn0.29	metal	0
Al0.6Zn0.4	metal	0
Al0.56Zn0.44	metal	0
Al0.52Zn0.48	metal	0
Al0.978Zr0.022	metal	0
Al3Zr	metal	0
Al2Zr	metal	0
Al3Zr2	metal	0
AlZr	metal	0
Al4Zr5	metal	0
Al3Zr4	metal	0
Al2Zr3	metal	0
Al3Zr5	metal	0
AlZr2	metal	0
AlZr3	metal	0
Al0.06Zr0.94	metal	0
AsB	non-metal	1.60948
AsB6	non-metal	1.73231
As0.9B6.1	non-metal	1.45889
As14Ba3	metal	0
As3Ba	non-metal	1.55919
As2Ba	non-metal	1.22238
As3Ba4	metal	0
As2.60Ba4	metal	0
As3Ba5	metal	0
AsBa2	metal	0
AsBr3	non-metal	2.58291
As3Ca	non-metal	1.4619
As3Ca2	non-metal	1.25286
As2Ca2	non-metal	1.52326
As11Ca16	metal	0
As3Ca5	metal	0
AsCa2	metal	0
As2Cd	non-metal	1.23523
AsCd	non-metal	1.05528
As2Cd3	non-metal	0.811875
AsCd1.5	non-metal	0.811875
As2Ce	metal	0
AsCe	metal	0
As3Ce4	metal	0
AsCl3	non-metal	3.42531
AsCl5	metal	0
As3Co	non-metal	0.381969
As2Co	non-metal	0.287719
AsCo	metal	0
AsCo1.95	metal	0
AsCo2	metal	0
As2Co5	metal	0
As2Cr	metal	0
AsCr	metal	0
As3Cr4	metal	0
As3Cr5	metal	0
AsCr2	metal	0
As0.93Cr2	metal	0
As0.8Cr3.2	metal	0
As11Cs3	metal	0
As7Cs3	metal	0
As3Cs2	metal	0
AsCs	non-metal	1.32823
AsCs3	non-metal	1.09687
AsCu2	metal	0
As2Cu4.75	metal	0
As2Cu5	metal	0
AsCu2.5	metal	0
AsCu2.52	metal	0
AsCu3	metal	0
As0.11Cu0.89	metal	0
As0.1Cu0.9	metal	0
As0.08Cu0.92	metal	0
As0.065Cu0.935	metal	0
As0.06Cu0.94	metal	0
AsDy	non-metal	1.29306
AsEr	metal	0
As3Eu	metal	0
As3Eu2	non-metal	0.77107
As4Eu3	metal	0
As2Eu2	non-metal	0.977744
As4Eu5	metal	0
As3Eu4	metal	0
As11Eu16	metal	0
As2.67Eu4	metal	0
As3Eu5	metal	0
AsF3	non-metal	4.41567
AsF5	metal	0
As2Fe	non-metal	0.330898
As1.93Fe	non-metal	0.332435
As1.96Fe1.04	metal	0
AsFe	metal	0
AsFe2	metal	0
As5Fe12	metal	0
As0.08Fe0.92	metal	0
AsGa	non-metal	1.79623
AsGd	metal	0
As0.89Ge0.11	non-metal	1.56052
As2Ge	non-metal	1.28331
AsGe	non-metal	1.31697
As2Hf	metal	0
AsHf	metal	0
As2Hf3	metal	0
As3Hf5	metal	0
As4Hf7	metal	0
AsHf2	metal	0
AsHf3	metal	0
As0.5Hg0.5	non-metal	0.882881
As0.01Hg0.99	metal	0
AsHo	metal	0
AsI3	non-metal	2.06154
AsIn	non-metal	0.804935
As0.5In0.5	non-metal	0.804935
As3Ir	non-metal	0.628588
As2Ir	non-metal	0.635094
As11K3	metal	0
As7K3	metal	0
AsK	non-metal	1.59385
As4K5	metal	0
AsK3	non-metal	1.23657
As2La	metal	0
AsLa	non-metal	1.19085
As3La4	metal	0
As7Li3	metal	0
AsLi	non-metal	1.9679
AsLi3	non-metal	2.50661
AsLu	metal	0
As4Mg	metal	0
As2Mg3	non-metal	1.45496
AsMn	metal	0
As4Mn5	metal	0
As3Mn4	metal	0
As2Mn2.90	metal	0
As2Mn3	metal	0
AsMn2	metal	0
AsMn3	metal	0
As2Mo0.4	non-metal	0.890093
As2Mo	metal	0
As3Mo2	metal	0
AsMo	metal	0
As4Mo5	metal	0
As7Na3	metal	0
AsNa	non-metal	1.716
AsNa3	non-metal	1.19731
As2Nb	metal	0
AsNb	metal	0
As3Nb4	metal	0
As3Nb5	metal	0
As4Nb7	metal	0
AsNb2	metal	0
AsNb3	metal	0
As2Nd	metal	0
AsNd	non-metal	1.29619
As2Ni	metal	0
AsNi	metal	0
As8Ni11	metal	0
As4Ni5.5	metal	0
As2Ni4.77	metal	0
As2Ni5	metal	0
As2O3	non-metal	4.14764
AsO2	non-metal	4.87493
As2O5	non-metal	4.88461
As2Os	non-metal	0.872037
As0.83P0.17	non-metal	0.975252
As0.71P0.29	non-metal	0.751479
As0.57P0.43	non-metal	0.727817
As0.53P0.47	non-metal	0.658248
As0.5P0.5	non-metal	0.541052
As0.27P0.73	non-metal	0.869087
As0.24P0.76	non-metal	0.749013
As0.17P0.83	non-metal	0.843971
As0.12P0.88	non-metal	0.934735
As0.06P0.94	non-metal	1.05076
As2Pd	non-metal	0.578423
AsPd2	metal	0
As2Pd5	metal	0
AsPd3	metal	0
As0.17Pd0.83	metal	0
AsPd5	metal	0
As0.333Pd1.667	metal	0
As2Pr	metal	0
AsPr	non-metal	1.3018
As3Pr4	metal	0
As2Pt	non-metal	0.601327
As11Rb3	metal	0
As7Rb3	metal	0
As3Rb2	metal	0
AsRb	non-metal	1.16436
As4Rb5	metal	0
AsRb3	non-metal	1.039
As7Re3	metal	0
As3Rh	non-metal	0.514661
As2Rh	non-metal	0.54845
AsRh	metal	0
As7Rh10.5	metal	0
As7Rh12	metal	0
AsRh2	metal	0
As2Ru	non-metal	0.847207
AsRu	metal	0
As4S3	non-metal	2.27149
AsS	non-metal	2.27141
AsS1.03	non-metal	2.25868
As8S8.3	non-metal	2.21499
AsS1.04	non-metal	2.21499
AsS1.06	non-metal	2.21499
AsS1.08	non-metal	2.21499
AsS1.10	non-metal	2.21448
As8S9	non-metal	2.21448
As4S5	non-metal	2.31059
As2S3	non-metal	2.17719
AsS2	non-metal	2.38944
As0.51Sb0.49	non-metal	1.32372
AsSb	non-metal	1.28911
As0.5Sb0.5	non-metal	1.28911
As0.33Sb0.67	non-metal	1.05027
As0.01Sb0.99	non-metal	0.83676
AsSc	metal	0
As2Sc3	metal	0
As3Sc5	metal	0
As3Sc7	metal	0
As4Se3	non-metal	1.61372
AsSe	non-metal	1.55322
As2Se3	non-metal	1.65371
As2Si	non-metal	1.01468
AsSi	non-metal	1.17279
AsSm	non-metal	1.19222
As3Sm4	metal	0
AsSn	non-metal	0.67568
As3Sn3.6	metal	0
As3Sn4	metal	0
As3Sr	metal	0
As4Sr3	metal	0
As2Sr2	non-metal	1.56514
As3Sr4	metal	0
As11Sr16	metal	0
As3Sr5	metal	0
AsSr2	metal	0
As2Ta	metal	0
AsTa	metal	0
As4Ta5	metal	0
AsTa2	metal	0
AsTa3	metal	0
AsTb	metal	0
As3Tc2	metal	0
AsTe	non-metal	1.32322
As2Te3	non-metal	1.39672
As2Th	metal	0
As4Th3	metal	0
AsTh	metal	0
As2Ti	metal	0
AsTi	metal	0
As3Ti4	metal	0
As3Ti5	metal	0
AsTi3	metal	0
AsTm	metal	0
As2U	metal	0
As4U3	metal	0
AsU	metal	0
As0.1U	metal	0
As2V	metal	0
AsV	metal	0
As3V4	metal	0
As2V3	metal	0
As3V5	metal	0
As2.74V5	metal	0
AsV3	metal	0
As2W	metal	0
As3W2	metal	0
AsY	metal	0
AsYb	metal	0
As3Yb4	metal	0
As3Yb5	metal	0
As2Zn	non-metal	1.2814
AsZn	non-metal	1.30159
As0.67Zn	non-metal	1.07614
As2Zn3	non-metal	1.07825
AsZn1.5	non-metal	1.07825
As2Zr	metal	0
AsZr	metal	0
As2Zr3	metal	0
As9Zr14	metal	0
As5Zr8	metal	0
As4Zr7	metal	0
AsZr3	metal	0
AuB2	metal	0
Au0.01B	non-metal	1.51953
Au5Ba	metal	0
Au2Ba	metal	0
AuBa	metal	0
Au2Ba3	metal	0
AuBe	metal	0
AuBe5	metal	0
AuBe12	metal	0
Au2Bi	metal	0
Au0.4Bi0.6	metal	0
Au0.3Bi0.7	metal	0
AuBr	non-metal	3.24106
AuBr3	metal	0
Au5Ca	metal	0
Au2Ca	metal	0
Au4Ca3	metal	0
AuCa	metal	0
Au4Ca5	metal	0
Au3Ca5	metal	0
Au3Ca7	metal	0
Au2Ca5	metal	0
AuCa3	metal	0
Au3Cd	metal	0
Au0.71Cd0.29	metal	0
Au0.69Cd0.31	metal	0
Au0.67Cd0.33	metal	0
Au32.7Cd16.3	metal	0
Au32.02Cd15.98	metal	0
Au0.65Cd0.35	metal	0
Au1.1Cd0.9	metal	0
Au1.06Cd0.94	metal	0
Au1.05Cd0.95	metal	0
Au1.01Cd0.99	metal	0
AuCd	metal	0
Au5Cd8	metal	0
Au3Cd5	metal	0
Au13Cd23	metal	0
Au0.5Cd1.5	metal	0
AuCd3	metal	0
Au8.78Cd36.79	metal	0
Au5.92Cd36.63	metal	0
Au0.03Cd0.97	metal	0
Au6Ce	metal	0
Au51Ce14	metal	0
Au2Ce	metal	0
AuCe	metal	0
AuCe2	metal	0
AuCl	non-metal	3.75324
AuCl2	metal	0
AuCl3	metal	0
Au0.98Co0.02	metal	0
Au0.82Co0.18	metal	0
Au3Co	metal	0
Au0.5Co0.5	metal	0
Au0.025Co0.975	metal	0
Au4Cr	metal	0
Au0.8Cr0.2	metal	0
Au3.96Cr1.04	metal	0
Au0.79Cr0.21	metal	0
Au0.55Cr0.45	metal	0
Au0.5Cr0.5	metal	0
AuCs	non-metal	1.96365
Au0.75Cu0.25	metal	0
Au0.72Cu0.28	metal	0
Au0.71Cu0.29	metal	0
Au2.72Cu1.28	metal	0
Au0.66Cu0.34	metal	0
AuCu	metal	0
Au0.5Cu0.5	metal	0
Au0.984Cu1.016	metal	0
Au0.492Cu0.508	metal	0
Au0.8Cu1.2	metal	0
Au0.33Cu0.67	metal	0
Au1.28Cu2.72	metal	0
Au1.26Cu2.74	metal	0
AuCu3	metal	0
Au0.25Cu0.75	metal	0
Au0.84Cu3.16	metal	0
Au0.21Cu0.79	metal	0
Au0.12Cu0.88	metal	0
Au0.03Cu0.97	metal	0
Au0.98Dy0.02	metal	0
Au6Dy	metal	0
Au51Dy14	metal	0
Au3Dy	metal	0
Au2Dy	metal	0
AuDy	metal	0
AuDy2	metal	0
Au0.95Er0.05	metal	0
Au4Er	metal	0
Au3Er	metal	0
Au2Er	metal	0
Au10Er7	metal	0
AuEr	metal	0
AuEr2	metal	0
Au5Eu	metal	0
Au2Eu	metal	0
AuEu	metal	0
Au2Eu3	metal	0
Au3Eu7	metal	0
AuEu3	metal	0
Au3F8	metal	0
AuF3	metal	0
AuF5	metal	0
Au0.99Fe0.01	metal	0
Au0.93Fe0.07	metal	0
Au3Fe	metal	0
Au0.6Fe0.4	metal	0
AuFe	metal	0
Au0.5Fe0.5	metal	0
Au0.08Fe0.92	metal	0
Au0.04Fe0.96	metal	0
Au0.92Ga0.08	metal	0
Au0.89Ga0.11	metal	0
Au0.88Ga0.12	metal	0
Au0.875Ga0.125	metal	0
Au7Ga2	metal	0
Au2Ga	metal	0
AuGa	metal	0
AuGa2	metal	0
Au0.994Gd0.006	metal	0
Au6Gd	metal	0
Au51Gd14	metal	0
Au3Gd	metal	0
Au2Gd	metal	0
Au10Gd7	metal	0
Au4Gd3	metal	0
AuGd	metal	0
AuGd2	metal	0
Au0.975Ge0.025	metal	0
Au0.97Ge0.03	metal	0
Au0.8Ge0.2	metal	0
Au0.75Ge0.25	metal	0
Au4.2Hf0.8	metal	0
Au4Hf	metal	0
Au3Hf	metal	0
Au2Hf	metal	0
Au10Hf7	metal	0
AuHf	metal	0
AuHf2	metal	0
Au0.02Hf0.98	metal	0
Au0.828Hg0.172	metal	0
Au0.82Hg0.18	metal	0
Au0.81Hg0.19	metal	0
Au0.75Hg0.25	metal	0
Au0.72Hg0.28	metal	0
Au7Hg4	metal	0
Au6Hg5	metal	0
Au6Ho	metal	0
Au4Ho	metal	0
Au51Ho14	metal	0
Au3Ho	metal	0
Au2Ho	metal	0
Au10Ho7	metal	0
AuHo	metal	0
AuHo2	metal	0
AuI	non-metal	2.66966
Au0.92In0.08	metal	0
Au0.883In0.117	metal	0
Au0.88In0.12	metal	0
Au0.87In0.13	metal	0
Au0.84In0.16	metal	0
Au0.8In0.2	metal	0
Au10In3	metal	0
Au3In	metal	0
Au7In3	metal	0
Au9In4	metal	0
Au3.1In1.9	metal	0
Au3In2	metal	0
AuIn2	metal	0
Au5K	metal	0
Au2K	metal	0
Au3K2	metal	0
Au51La14	metal	0
Au2La	metal	0
AuLa	metal	0
AuLa2	metal	0
Au3Li	metal	0
Au0.6Li0.4	metal	0
Au0.9Li1.1	metal	0
AuLi3	metal	0
Au4Li15	metal	0
Au0.93Lu0.07	metal	0
Au4Lu	metal	0
Au3Lu	metal	0
Au2Lu	metal	0
AuLu	metal	0
AuLu2	metal	0
Au0.858Mg0.142	metal	0
Au3.2Mg0.8	metal	0
Au3Mg	metal	0
AuMg	metal	0
AuMg2	metal	0
AuMg3	metal	0
Au0.001Mg0.999	metal	0
Au0.81Mn0.19	metal	0
Au4Mn	metal	0
Au11Mn3	metal	0
Au0.76Mn0.24	metal	0
Au3Mn	metal	0
Au0.75Mn0.25	metal	0
Au5Mn2	metal	0
Au2Mn	metal	0
AuMn	metal	0
Au0.8Mn1.2	metal	0
AuMn2	metal	0
AuMn3	metal	0
Au0.99Mo0.01	metal	0
Au0.11Mo0.89	metal	0
Au2Na	metal	0
AuNa2	metal	0
AuNa3	metal	0
Au0.8Nb0.2	metal	0
Au2Nb	metal	0
Au2.25Nb2.75	metal	0
Au2Nb3	metal	0
Au0.3Nb0.7	metal	0
Au1.2Nb2.8	metal	0
Au1.02Nb2.98	metal	0
Au0.25Nb0.75	metal	0
AuNb3	metal	0
Au0.96Nb3.04	metal	0
Au0.8Nb3.2	metal	0
Au6Nd	metal	0
Au51Nd14	metal	0
Au36Nd17	metal	0
AuNd	metal	0
AuNd2	metal	0
Au3Ni	metal	0
Au0.5Ni0.5	metal	0
Au0.45Ni0.55	metal	0
Au0.08Ni0.92	metal	0
Au2O3	metal	0
Au2P3	metal	0
Au2Pb	metal	0
AuPb2	metal	0
AuPb3	metal	0
Au0.0009Pb0.9991	metal	0
Au0.67Pd0.33	metal	0
Au0.65Pd0.35	metal	0
Au0.56Pd0.44	metal	0
Au0.5Pd0.5	metal	0
Au0.1Pd0.9	metal	0
Au0.08Pd0.92	metal	0
Au6Pr	metal	0
Au51Pr14	metal	0
Au36Pr17	metal	0
Au2Pr	metal	0
Au4Pr3	metal	0
AuPr	metal	0
AuPr2	metal	0
Au0.6Pt0.4	metal	0
Au0.5Pt0.5	metal	0
Au5Rb	metal	0
Au7Rb3	metal	0
Au3Rb2	metal	0
AuRb	metal	0
Au0.35Rh0.65	metal	0
Au0.05Rh0.95	metal	0
Au2S	metal	0
Au0.99Sb0.01	metal	0
AuSb2	metal	0
Au0.2Sb0.8	non-metal	0.531693
Au0.92Sc0.08	metal	0
Au4Sc	metal	0
Au3Sc	metal	0
Au2Sc	metal	0
AuSc	metal	0
AuSc2	metal	0
Au15.7Sc55.3	metal	0
AuSe	non-metal	1.19276
Au10Si3	metal	0
Au9.97Si3.03	metal	0
Au6Sm	metal	0
Au51Sm14	metal	0
Au3Sm	metal	0
Au36Sm17	metal	0
AuSm	metal	0
AuSm2	metal	0
Au0.970Sn0.030	metal	0
Au0.934Sn0.066	metal	0
Au0.91Sn0.09	metal	0
Au3.6Sn0.4	metal	0
Au0.9Sn0.1	metal	0
Au0.89Sn0.11	metal	0
Au0.88Sn0.12	metal	0
Au0.87Sn0.13	metal	0
Au0.85Sn0.15	metal	0
Au0.848Sn0.152	metal	0
Au5Sn	metal	0
Au9Sn4	metal	0
AuSn	metal	0
AuSn2	metal	0
AuSn4	metal	0
Au0.08Sn0.92	non-metal	0.235624
Au5Sr	metal	0
Au2Sr	metal	0
AuSr	metal	0
Au2Sr3	metal	0
Au3Sr7	metal	0
Au0.9Ta0.1	metal	0
Au0.5Ta0.5	metal	0
Au0.33Ta0.67	metal	0
AuTa3	metal	0
Au0.75Ta3.25	metal	0
Au0.987Tb0.013	metal	0
Au6Tb	metal	0
Au51Tb14	metal	0
Au3Tb	metal	0
Au2Tb	metal	0
Au10Tb7	metal	0
Au4Tb3	metal	0
AuTb	metal	0
AuTb2	metal	0
Au26Te39	metal	0
Au2Te3	metal	0
Au24Te37	metal	0
Au22.7Te36.4	metal	0
Au0.38Te0.62	non-metal	0.926961
AuTe2	metal	0
Au2Te4	metal	0
Au0.333Te0.667	metal	0
Au0.99Te2.01	metal	0
Au0.25Te0.75	non-metal	0.770682
Au51Th14	metal	0
Au2Th	metal	0
Au4Th3	metal	0
AuTh	metal	0
AuTh2	metal	0
Au0.88Ti0.12	metal	0
Au4Ti	metal	0
Au2Ti	metal	0
AuTi	metal	0
AuTi3	metal	0
Au0.99Tl0.01	metal	0
AuTl2	metal	0
Au0.94Tm0.06	metal	0
Au4Tm	metal	0
Au3Tm	metal	0
Au2Tm	metal	0
Au10Tm7	metal	0
AuTm	metal	0
AuTm2	metal	0
Au51U14	metal	0
Au48.75U16.25	metal	0
Au2U	metal	0
Au0.84V0.16	metal	0
Au4V	metal	0
Au0.8V0.2	metal	0
Au2V	metal	0
Au0.5V0.5	metal	0
Au0.3V0.7	metal	0
Au0.25V0.75	metal	0
AuV3	metal	0
Au3Y	metal	0
Au2Y	metal	0
AuY	metal	0
Au2Y3	metal	0
AuY2	metal	0
Au0.94Yb0.06	metal	0
Au4Yb	metal	0
Au3Yb	metal	0
Au2Yb	metal	0
AuYb	metal	0
Au4Yb5	metal	0
Au3Yb5	metal	0
AuYb2	metal	0
Au3Yb7	metal	0
Au0.78Zn0.22	metal	0
Au3Zn	metal	0
Au2.84Zn1.16	metal	0
Au5Zn3	metal	0
Au2.5Zn1.5	metal	0
Au1.06Zn0.94	metal	0
Au1.04Zn0.96	metal	0
AuZn	metal	0
Au9.68Zn15.7	metal	0
Au9.16Zn16.24	metal	0
Au8.84Zn16.38	metal	0
Au8.54Zn16.52	metal	0
Au36.30Zn75.06	metal	0
AuZn3	metal	0
Au0.12Zn0.88	metal	0
Au0.05Zn0.95	metal	0
Au0.04Zn0.96	metal	0
Au0.925Zr0.075	metal	0
Au4Zr	metal	0
Au3Zr	metal	0
Au2Zr	metal	0
Au2Zr2	metal	0
AuZr	metal	0
AuZr2	metal	0
AuZr3	metal	0
B6Ba	non-metal	3.09894
B25Be1.6	non-metal	2.13437
B25Be2.1	non-metal	2.08645
BBe0.167	non-metal	2.80087
B13.5Be4.9	metal	0
BBe2	metal	0
BBe4	metal	0
BBr	non-metal	3.29805
BBr3	non-metal	2.9204
B24.97C0.91	non-metal	1.62813
B25C	non-metal	1.62813
B13.75C1.5	non-metal	1.7077
B13.74C1.51	non-metal	1.7077
B13.72C1.52	non-metal	1.7077
B13.5C1.5	non-metal	1.7077
B13.60C1.60	non-metal	1.7077
B13.56C1.63	non-metal	1.7077
B13.51C1.66	non-metal	1.7077
B13.62C1.68	non-metal	1.7077
B13.48C1.68	non-metal	1.7077
B13.46C1.69	non-metal	1.7077
B13.45C1.70	non-metal	1.7077
B13.43C1.71	non-metal	1.7077
B13.05C1.95	non-metal	1.68483
B13C2	non-metal	1.6816
B12.88C1.99	non-metal	1.6816
B12.94C2	non-metal	1.6816
B12.6C2.4	non-metal	1.707
B12.1C2.9	metal	0
B11.99C2.97	metal	0
B12C3	non-metal	1.68518
B11.72C3.28	metal	0
B11.49C3.51	metal	0
B11.4C3.6	metal	0
B0.38C0.62	metal	0
B0.026C0.974	non-metal	2.33137
B6Ca	non-metal	3.42011
B4Ca	metal	0
B6Ce0.98	non-metal	4.5515
B6Ce	non-metal	4.63964
B5.66Ce	non-metal	4.0782
B5.64Ce	non-metal	4.0782
B4Ce	metal	0
BCl	non-metal	6.5789
BCl2	non-metal	6.59406
BCl3	non-metal	5.99185
BCo0.01	non-metal	1.4837
B104.2Co1.60	metal	0
BCo0.05	non-metal	1.66736
B16Co5	metal	0
BCo	metal	0
BCo2	metal	0
BCo3	metal	0
B6Co23	metal	0
B0.02Co	metal	0
B105.0Cr1.10	metal	0
B104.9Cr1.52	metal	0
B103.3Cr1.55	metal	0
B103Cr2.51	metal	0
B4Cr	metal	0
B2Cr	metal	0
B3Cr2	metal	0
B4Cr3	metal	0
BCr	metal	0
B3Cr5	metal	0
BCr2	metal	0
B0.5Cr2	metal	0
B0.026Cr	non-metal	0.55928
B106.7Cu0.28	metal	0
B106.5Cu0.83	metal	0
B103.9Cu3.7	non-metal	1.60333
B103Cu4.48	metal	0
BCu0.05	non-metal	1.59505
B66Dy	non-metal	1.63594
B14Dy0.56	non-metal	1.95836
B12Dy	non-metal	2.18793
B6Dy	non-metal	3.28675
B4Dy	metal	0
B2Dy	metal	0
B66Er	metal	0
B14Er0.56	non-metal	1.92516
B12Er	metal	0
B6Er	non-metal	3.29016
B4Er	metal	0
B2Er	metal	0
B6Eu0.98	non-metal	2.66581
B6Eu	non-metal	2.84176
B5F6	metal	0
B2F3	metal	0
B17F27	metal	0
BF2	metal	0
BF3	non-metal	7.80021
BFe0.01	non-metal	1.29618
B105.4Fe1.19	metal	0
B103.2Fe2.1	metal	0
B102.9Fe2.25	metal	0
B102.9Fe2.3	metal	0
B102.9Fe2.7	metal	0
B102.9Fe2.8	metal	0
B102.9Fe3.1	metal	0
B102.9Fe3.3	metal	0
BFe0.05	non-metal	1.47983
B4Fe	metal	0
B2Fe	metal	0
BFe	metal	0
BFe2	metal	0
BFe3	metal	0
B0.89Fe3.11	metal	0
B0.09Fe0.91	metal	0
B66Gd	non-metal	1.67565
B14Gd0.56	non-metal	2.0334
B12Gd	non-metal	2.34583
B6Gd0.91	non-metal	3.4602
B6Gd	non-metal	3.47559
B4Gd	metal	0
B5Gd2	metal	0
B2Gd	metal	0
BGe0.01	non-metal	1.438
B103Ge1.14	metal	0
B104.8Hf0.44	metal	0
BHf0.01	metal	0
B103.5Hf2.07	metal	0
B12Hf	metal	0
B2Hf	metal	0
BHf	metal	0
B66Ho	metal	0
B14Ho0.56	metal	0
B12Ho	metal	0
B6Ho	metal	0
B4Ho	metal	0
B2Ho	metal	0
BI3	non-metal	2.36759
BIr0.02	non-metal	1.15494
B1.35Ir	metal	0
B2.5Ir2	metal	0
B1.1Ir	metal	0
B0.9Ir	metal	0
B0.02Ir	metal	0
B6K	non-metal	2.92463
B6La0.97	non-metal	3.57244
B6La	non-metal	3.74819
B5.9La	non-metal	3.32874
B5.90La	non-metal	3.32874
B4La	metal	0
B103.4Li8	non-metal	1.88853
BLi0.092	non-metal	1.91883
B103Li10	non-metal	1.92008
B14Li1.6	non-metal	2.21478
B14Li2.9	non-metal	2.25339
B14Li3	non-metal	2.38063
B3Li	non-metal	2.45174
BLi	non-metal	2.44458
B0.9Li	non-metal	2.5352
B2Li2.5	non-metal	2.48791
B4Li5	non-metal	2.48791
B66Lu	metal	0
B12Lu0.99	metal	0
B12Lu	metal	0
B6Lu	metal	0
B4Lu	metal	0
B2Lu	metal	0
B103Mg5.22	non-metal	2.21084
B101.9Mg5.85	non-metal	2.52435
B17.4Mg	non-metal	2.52435
B100Mg8	non-metal	2.45965
B12Mg	non-metal	2.45965
B22Mg2.5	metal	0
B7Mg	non-metal	2.95905
B4Mg	metal	0
B2Mg	metal	0
B105.9Mn0.78	metal	0
B103Mn4.48	metal	0
BMn0.05	metal	0
B4Mn	metal	0
B2Mn	metal	0
B4Mn3	metal	0
BMn	metal	0
BMn2	metal	0
B0.95Mn2	metal	0
B0.19Mn0.81	metal	0
BMo0.01	non-metal	1.18318
B4Mo	metal	0
B3Mo0.8	metal	0
B3Mo0.9	metal	0
B5Mo2	metal	0
B2Mo0.909	metal	0
B4.03Mo2	metal	0
B2Mo	metal	0
BMo	metal	0
B2Mo3	metal	0
BMo2	metal	0
B25.03N0.94	non-metal	2.34753
B25N	non-metal	2.34753
B13N2	non-metal	2.8268
B1.1N0.9	non-metal	5.45582
BN	non-metal	5.78328
B0.5N0.5	non-metal	5.78328
B15Na	non-metal	1.43445
B29Na2	non-metal	1.45767
B20Na3	non-metal	2.53406
B105.5Nb0.53	metal	0
BNb0.01	metal	0
B2Nb0.667	metal	0
B2Nb0.714	metal	0
B2Nb0.748	metal	0
B2Nb0.769	metal	0
B2Nb0.784	metal	0
B2Nb0.8	metal	0
B2Nb0.816	metal	0
B2Nb0.83	metal	0
B2Nb0.833	metal	0
B2.4Nb	metal	0
B2Nb0.851	metal	0
B2.15Nb0.92	metal	0
B2.33Nb	metal	0
B2Nb0.87	metal	0
B2Nb0.889	metal	0
B2Nb0.90	metal	0
B2Nb0.909	metal	0
B2Nb0.91	metal	0
B2Nb0.915	metal	0
B2Nb0.952	metal	0
B2.1Nb	metal	0
B2.05Nb	metal	0
B2Nb	metal	0
B1.95Nb	metal	0
B1.88Nb	metal	0
B1.8Nb	metal	0
B3Nb2	metal	0
B4Nb3	metal	0
B6Nb5	metal	0
BNb	metal	0
B2Nb3	metal	0
B66Nd	non-metal	1.87175
B6Nd0.98	non-metal	3.93055
B6Nd	non-metal	4.14055
B4Nd	metal	0
B5Nd2	metal	0
B106.3Ni0.78	metal	0
B106.1Ni0.95	metal	0
B106.0Ni1.77	metal	0
B103Ni2.12	metal	0
BNi0.05	non-metal	1.50962
B3Ni	metal	0
BNi	metal	0
B3Ni4	metal	0
B2.81Ni4	metal	0
BNi2	metal	0
BNi3	metal	0
B0.01Ni	metal	0
B6O0.79	non-metal	3.12042
B6O0.83	non-metal	3.10498
B6O0.84	non-metal	3.08294
B6O0.86	non-metal	3.08294
B6O	non-metal	3.00139
B5.5O	non-metal	3.04814
B2O	non-metal	6.65475
B2O3	non-metal	6.24971
BOs0.01	non-metal	1.07341
B2Os	metal	0
B3Os2	metal	0
BOs	metal	0
B6P0.787	non-metal	2.91822
B13P2	non-metal	3.18679
B6P	non-metal	3.53119
BP	non-metal	4.26133
BPd0.01	non-metal	1.60259
BPd2	metal	0
B2Pd5	metal	0
BPd3	metal	0
B0.25Pd	metal	0
B0.22Pd	metal	0
B0.214Pd	metal	0
B0.19Pd	metal	0
BPd6	metal	0
B0.163Pd	metal	0
B6Pr	non-metal	4.06391
B4Pr	metal	0
B5Pr2	metal	0
BPt0.01	non-metal	1.51207
BPt	metal	0
B0.67Pt	metal	0
BPt2	metal	0
B0.027Pt	metal	0
BRe0.01	non-metal	0.991744
B3Re	metal	0
B2Re	metal	0
B3Re7	metal	0
BRe3	metal	0
BRh0.01	non-metal	1.43872
BRh	metal	0
B4Rh5	metal	0
B5.5Rh9	metal	0
BRh2	metal	0
B3Rh7	metal	0
B0.02Rh	metal	0
BRu0.01	non-metal	1.16222
B2Ru	metal	0
B3Ru2	metal	0
B8Ru11	metal	0
B3Ru7	metal	0
B6.46S0.54	non-metal	2.56509
B6S0.62	non-metal	3.07324
B2S3	non-metal	2.87919
BS2	non-metal	3.13874
B105.2Sc1.32	metal	0
B103Sc1.61	metal	0
B101.78Sc3.68	metal	0
BSc0.05	metal	0
B15Sc	metal	0
B12Sc	metal	0
B2Sc	metal	0
B6.53Se0.47	non-metal	2.22024
BSe2	non-metal	2.45303
B101.8Si2.8	non-metal	2.21316
BSi0.04	non-metal	2.21316
B99.1Si5.5	non-metal	2.21316
B60Si10	metal	0
B6Si	non-metal	2.52736
B59.6Si10.7	metal	0
B5.6Si1.4	metal	0
B5.25Si1.75	metal	0
B3Si	metal	0
B5.2Si1.8	metal	0
B0.012Si0.988	metal	0
B0.01Si0.99	metal	0
B0.009Si0.991	metal	0
B66Sm	non-metal	1.77429
B6Sm0.9	non-metal	3.38301
B6Sm	non-metal	3.40492
B5.76Sm	non-metal	3.5298
B5.7Sm	non-metal	3.54721
B5.65Sm	non-metal	3.54721
B4Sm	metal	0
B5Sm2	metal	0
B2Sm	metal	0
B6Sr	non-metal	3.40469
BTa0.01	metal	0
B104.2Ta1.08	metal	0
B2Ta	metal	0
B4Ta3	metal	0
B6Ta5	metal	0
BTa	metal	0
B2Ta3	metal	0
BTa2	metal	0
B66Tb	non-metal	1.64979
B14Tb0.56	non-metal	1.98432
B12Tb	non-metal	2.22479
B6Tb	non-metal	3.32589
B4Tb	metal	0
B2Tb	metal	0
B2Tc	metal	0
B3Tc7	metal	0
BTc3	metal	0
B0.04Tc	metal	0
B66Th	metal	0
B12Th	metal	0
B6Th	metal	0
B4Th	metal	0
B103.3Ti2.00	metal	0
B25Ti0.84	metal	0
BTi0.05	metal	0
B2Ti	metal	0
B1.94Ti	metal	0
B1.91Ti	metal	0
B4Ti3	metal	0
BTi	metal	0
BTi2	metal	0
B0.075Ti0.925	metal	0
B66Tm	metal	0
B12Tm	metal	0
B6Tm	metal	0
B4Tm	metal	0
B2Tm	metal	0
B12U	metal	0
B4U	metal	0
B2U	metal	0
B105.5V0.63	metal	0
B104.46V0.63	metal	0
BV0.01	metal	0
B105V1.5	metal	0
B104.8V1.67	metal	0
B25V0.77	metal	0
BV0.05	metal	0
B2V	metal	0
B1.98V	metal	0
B1.95V	metal	0
B3V2	metal	0
B4V3	metal	0
B6V5	metal	0
BV	metal	0
B2V3	metal	0
BW0.01	metal	0
B9W1.83	metal	0
B4W	metal	0
B3W0.8	metal	0
B3W0.86	metal	0
B3W	metal	0
B5W2	metal	0
B4.3W2	metal	0
B2W	metal	0
BW	metal	0
BW2	metal	0
B66Y	non-metal	1.28871
B65.86Y	non-metal	1.28871
B66Y1.06	non-metal	1.46786
B66.4Y1.1	non-metal	1.46786
B66Y1.15	non-metal	1.46786
B14Y0.55	non-metal	1.6065
B12Y	non-metal	1.75633
B6Y	metal	0
B4Y	metal	0
B2Y	metal	0
B66Yb	non-metal	1.40378
B12Yb	non-metal	2.17853
B6Yb	non-metal	2.89128
B4Yb	metal	0
B2Yb	metal	0
BZn0.01	non-metal	1.47523
B103Zn4.12	metal	0
B103Zn4.2	metal	0
B105Zr0.72	metal	0
B103Zr2.02	metal	0
B12Zr	metal	0
B2Zr	metal	0
BZr	metal	0
BaBe13	metal	0
Ba2Bi	metal	0
Ba5Bi3	metal	0
Ba16Bi11	metal	0
Ba4Bi3	metal	0
Ba11Bi10	metal	0
Ba2Bi3	metal	0
BaBi3	metal	0
BaBr2	non-metal	6.54143
BaC2	metal	0
[truncated: 92,096 more rows]

## Sheet: MP
formula	dft_bandgap	dft_gbfs_is_metal	gbfs_bandgap (eV)	gbfs_is_metal	gbfs_bandgap (eV)
LiCaPb	0	metal	0	metal	0
Li7Mn4CoO12	0.7477	non-metal	2.52367	metal	0
K2CuF4	0	metal	0	metal	0
Li2Mn3Cr3O12	0.0927	metal	0	metal	0
FeB4	0	metal	0	metal	0
HfMnAl	0	metal	0	metal	0
Mg149Tc	0.0978	metal	0	metal	0
Si2Bi13(SbO14)2	0.5369	non-metal	2.6297	non-metal	2.6297
SiNi3W2	0	metal	0	metal	0
Li9Mn2Co5O16	0	metal	0	metal	0
Li7Mn5O12	0.6739	non-metal	2.9182	metal	0
Nd2Al3Ge	0	metal	0	metal	0
Mg6CdIn	0	metal	0	metal	0
Sb9S4F39	1.6685	non-metal	3.85799	metal	0
Sr2HfWO6	0	metal	0	metal	0
YCrB4	0.1589	non-metal	1.51843	metal	0
MgFe3(OF)3	0	metal	0	metal	0
ThGeS	0	metal	0	metal	0
Ba6Y2Ga4O15	3.6041	non-metal	4.40687	non-metal	4.40687
CsRb2TlF6	3.6496	non-metal	4.80896	metal	0
TbAlGe	0	metal	0	metal	0
Sr12Sn4N3	0	metal	0	metal	0
Co21(GeB3)2	0	metal	0	metal	0
MgAl2(Si3O8)2	4.4653	non-metal	5.79042	metal	0
CaSmCd2	0	metal	0	metal	0
Pr2Cu4Sn5	0	metal	0	metal	0
HoTh	0	metal	0	metal	0
LiCaGaF6	6.2575	non-metal	5.0664	non-metal	5.0664
Na2GeO3	2.9873	non-metal	4.67858	metal	0
Na2Mn(PO3)5	0.9716	non-metal	4.74225	metal	0
RbNa2Fe3P4ClO14	3.8946	non-metal	2.14026	metal	0
Nd2Mg(BiO4)2	0.9746	non-metal	3.08936	metal	0
CSN2	1.0852	non-metal	4.74456	metal	0
Cs4V2S4O3	1.8523	non-metal	1.80763	non-metal	1.80763
YbZnCuP2	0	metal	0	metal	0
Mg14ZrFe	0	metal	0	metal	0
BaCaTbBiO6	1.7213	non-metal	3.48321	metal	0
Dy2MgS4	1.5729	non-metal	2.21553	metal	0
BaY2Si3O10	4.8161	non-metal	3.29758	non-metal	3.29758
Li2La3Ti2Nb2O13	0	metal	0	metal	0
K4Fe2O7	0	non-metal	1.48891	metal	0
CsMgCl3	5.1261	non-metal	8.40572	non-metal	8.40572
TiZnH12(OF)6	3.1431	non-metal	6.66717	metal	0
Ba4Pr(RuO4)3	0	metal	0	metal	0
Pr3Si3Ni	0	metal	0	metal	0
NaCaMg6	0	metal	0	metal	0
RbU2F9	0.0332	metal	0	metal	0
K4MgV6O16	0.7402	metal	0	metal	0
Mn2FeO6	0	metal	0	metal	0
MnV2Fe	0	metal	0	metal	0
Li9Ni15O28	0	metal	0	metal	0
CaSn2F6	3.4998	non-metal	4.42026	metal	0
RbCrN2	0.4587	metal	0	metal	0
Li2Si3NiO8	3.4899	non-metal	2.56749	metal	0
Sr2YSb2O7	0	non-metal	3.26659	non-metal	3.26659
Na3ScN2	1.1765	non-metal	2.3044	metal	0
Li2VSiO5	2.3621	non-metal	3.51258	metal	0
AgAsF6	1.6806	non-metal	4.17219	metal	0
NaNbO3	2.3684	non-metal	3.62725	non-metal	3.62725
MgMn3CuO8	0	metal	0	metal	0
Ho2(Ni5B3)3	0	metal	0	metal	0
GdMgRh2	0	metal	0	metal	0
ThO2	3.5202	non-metal	3.00974	non-metal	3.00974
Rb2Sr2(CO3)3	4.6229	non-metal	4.95406	non-metal	4.95406
Cu6PbO8	0	metal	0	metal	0
LiBeN	2.0847	non-metal	4.41184	metal	0
Ca5As3O14	0	non-metal	4.00724	metal	0
ThB12	0	metal	0	metal	0
RbB2P2HO9	5.7824	non-metal	5.62815	non-metal	5.62815
Gd5AgS8	1.1215	metal	0	metal	0
K5As4	0	metal	0	metal	0
MnZnO3	1.3225	metal	0	metal	0
CuS2	0	metal	0	non-metal	2.6381
Cs3CeCl6	0.4604	non-metal	6.15339	metal	0
Sr8Fe7CoO20	0	metal	0	metal	0
Tl(CuS)2	0	metal	0	metal	0
Cd(CO2)2	3.3113	non-metal	4.29108	metal	0
Be2CuPt	0	non-metal	0.827156	metal	0
KMg14W	0	metal	0	metal	0
SmCO4	0	non-metal	2.41327	metal	0
H5NO2	1.5646	non-metal	6.67297	metal	0
Ho2Si4Mo3	0	metal	0	metal	0
Li3Fe8(BO3)8	1.7433	non-metal	2.95929	metal	0
CeP2H2CO6	1.3065	non-metal	3.00572	non-metal	3.00572
Er3FeB7	0	metal	0	metal	0
TaVO5	2.2311	non-metal	2.26118	metal	0
Rb3CoCl5	1.0873	non-metal	6.92223	metal	0
Li4Mn(Ni2O5)2	0	metal	0	metal	0
Li3Mn2CoO6	0.733	metal	0	metal	0
H7S(NO2)2	5.2916	non-metal	5.8555	non-metal	5.8555
ScSi2Tc	0	metal	0	metal	0
Sm(Al10V)2	0	metal	0	metal	0
PuB4Mo	0	metal	0	metal	0
Rb2Sn3(SbS5)2	1.8255	non-metal	2.01256	non-metal	2.01256
BeH4NF3	0	non-metal	7.42714	metal	0
Y2Mg(FeO3)2	0.2199	non-metal	2.29079	metal	0
BaSrPrSnO6	0	non-metal	3.34379	metal	0
Yb7Mg3Ge8	0	metal	0	metal	0
Li8CuN3	0.6396	non-metal	2.38403	metal	0
MgMn2O4	0.5052	metal	0	metal	0
H12PtN6(ClO3)2	2.1975	non-metal	3.96592	metal	0
ZnFe2S5	0	metal	0	metal	0
MgNb2(PO5)2	0.1531	non-metal	3.79736	metal	0
VO2	0.7988	metal	0	non-metal	0.930274
Li3Bi(PO4)2	3.1798	non-metal	4.09608	metal	0
SiSbPt5	0	metal	0	metal	0
Ca(CuO2)2	0.1046	metal	0	metal	0
LiMn2P3O10	3.7862	non-metal	3.42138	metal	0
MnAlO3	0.5506	metal	0	metal	0
Al2Si2PbO8	4.2501	non-metal	3.72036	non-metal	3.72036
Sm2SiTeO4	1.4791	non-metal	2.34578	non-metal	2.34578
Mg3(TiAl9)2	0	metal	0	metal	0
Pr3GaC	0	metal	0	metal	0
Pr2CdSb4	0	metal	0	metal	0
Ba2Cl2F	0	metal	0	metal	0
LiVPO4	2.365	non-metal	2.02587	metal	0
Li3P3(WO6)2	3.6739	non-metal	3.63141	non-metal	3.63141
BaLaSi2	0	non-metal	0.59214	metal	0
CaBe(SiO4)3	0	non-metal	5.51167	non-metal	5.51167
Li2CoP2O7	3.0108	non-metal	2.48313	metal	0
Sm2O3	3.7443	non-metal	4.01858	metal	0
NdNO4	1.0753	non-metal	4.57107	metal	0
TcNi	0	metal	0	metal	0
Ba5Co4PtClO13	0	metal	0	metal	0
NaY(SiO3)2	4.4811	non-metal	3.26881	non-metal	3.26881
BaY3F11	6.8698	non-metal	6.85124	non-metal	6.85124
Ca2Cd3(Cl5O9)2	0.1138	non-metal	3.47994	metal	0
Mg30FeSiO32	0	non-metal	3.08331	metal	0
Hf4Co7Ge6	0	metal	0	metal	0
NaAc2Pb	0	metal	0	metal	0
Ba(GaP)2	1.4277	non-metal	1.45396	metal	0
MoCl2O3	0.5479	non-metal	3.99628	metal	0
Al(HO)3	4.8775	non-metal	7.73356	metal	0
Cs2AlAuI6	0	metal	0	metal	0
Eu(GaTe2)2	0	metal	0	non-metal	1.30107
HoV2O2	0	metal	0	metal	0
Co4IrN4	0	metal	0	metal	0
MgV5H20NO22	2.501	non-metal	3.13668	metal	0
Ca2Nd2Nb3FeO14	2.3155	metal	0	metal	0
Ca2YWO5	0.9064	non-metal	3.51867	metal	0
Mg(MnS2)2	0	metal	0	metal	0
CaSn3P2(SO6)4	1.1614	non-metal	4.74184	metal	0
Mn2NiO4	0	metal	0	metal	0
Ti17(NO4)6	0.0753	metal	0	metal	0
Dy2AlZn	0	metal	0	metal	0
HfTlCuSe3	0.42	non-metal	1.15385	metal	0
K3Cu	0	metal	0	metal	0
K4Mn(MoO4)3	3.0225	metal	0	metal	0
Fe6ClO12	0	metal	0	metal	0
Rb3FeMo4O15	0	metal	0	metal	0
RbP4(WO4)8	0	non-metal	3.21205	non-metal	3.21205
BaBiO3	0	non-metal	3.32965	metal	0
MgCrO4	2.3991	non-metal	2.22622	metal	0
LiNi2(PO4)3	0	metal	0	metal	0
NaCaH3	1.9794	non-metal	3.50145	metal	0
V2O5	1.0381	non-metal	2.58018	non-metal	2.58018
IrC4	0	non-metal	1.6512	non-metal	1.6512
Li2B4O7	3.6252	non-metal	7.18715	non-metal	7.18715
Sm14Ag51	0	metal	0	metal	0
Ba3Li(AsO4)2	0	non-metal	4.22992	non-metal	4.22992
Er2Co12P7	0	metal	0	metal	0
NbCr3	0	metal	0	metal	0
Co2B	0	metal	0	metal	0
Tb2MgCu2	0	metal	0	metal	0
CoO2	0	metal	0	metal	0
Na2MoO6	0.4927	non-metal	3.87466	metal	0
MgHOF	4.7269	non-metal	7.75086	metal	0
Sr2MgCu(BrO)2	0	metal	0	metal	0
NaZn2H3(SO4)2	4.3391	non-metal	4.69537	non-metal	4.69537
Ba3YI9	2.6474	non-metal	5.44049	non-metal	5.44049
K2Sn(H2N)6	2.4109	non-metal	3.51735	metal	0
LiSnAsCO7	1.9866	non-metal	3.69527	non-metal	3.69527
Ho12Al7Si	0	metal	0	metal	0
MnFe2(PO4)3	1.1102	metal	0	metal	0
ZnGe2WO6	1.8992	non-metal	3.37698	metal	0
Sb2F13	0	non-metal	4.61748	metal	0
Li3MnSiCO7	0.8431	non-metal	3.18176	non-metal	3.18176
MnTlO3	0	metal	0	metal	0
MgO	2.0815	non-metal	7.92245	non-metal	7.92245
GdB6	0	metal	0	non-metal	3.47559
TbAs3	0	metal	0	metal	0
AlBiO3	0.7618	non-metal	3.29454	metal	0
Mg16ScAl12	0	metal	0	metal	0
ThGaNi	0	metal	0	metal	0
Co2CuO4	0	metal	0	metal	0
CuAgGeSe3	0.0447	metal	0	metal	0
La3Hg	0	metal	0	metal	0
Sr3MnN3	0	metal	0	metal	0
LaYbAu2	0	metal	0	metal	0
Na14Zr4Ga4Si9(SO16)3	3.3874	non-metal	3.42685	metal	0
MgSb	0	metal	0	non-metal	1.26525
Na2GeTeO6	2.7979	non-metal	3.98813	metal	0
LiPm2Ge	0	metal	0	metal	0
Li3MnCoO5	1.7259	metal	0	metal	0
PrB4ClO8	0	non-metal	5.2687	non-metal	5.2687
Cs8Mg(Sn2O3)4	0.9988	non-metal	2.26224	metal	0
Na3CaSc3Zn(SiO3)8	4.7697	non-metal	2.9502	metal	0
SmIn3Pt	0	metal	0	metal	0
MgV4O8	0.9862	metal	0	metal	0
Y(SiIr)2	0	metal	0	metal	0
Na3BO3	2.9485	non-metal	6.31213	metal	0
MgCuPO4	0.531	non-metal	2.66166	metal	0
NbCr3(CuS4)2	0	metal	0	metal	0
CaHf8(N2O)4	0.4784	metal	0	metal	0
Li4Co3OF11	0.6619	non-metal	5.3666	metal	0
BaRuN2	0	metal	0	metal	0
Ba(MoO2)4	0	metal	0	metal	0
CoH4(NO4)2	1.683	non-metal	3.34173	metal	0
Sc3InS6	0.6738	non-metal	2.57915	non-metal	2.57915
CrBiO3	1.5411	metal	0	metal	0
Li6FeS4	0	non-metal	1.34374	metal	0
MgFe6Sb10(IO3)6	0.7743	non-metal	1.5893	non-metal	1.5893
LaC2ClO7	0.6321	non-metal	4.11739	non-metal	4.11739
Zn3(PO6)2	0	non-metal	5.21829	metal	0
K5Nb(CN)8	1.7548	non-metal	2.22986	metal	0
Li2V2Si4O11	0.0205	non-metal	2.76358	metal	0
La8Ni4O17	0	metal	0	metal	0
NaLiPt	0.5526	non-metal	0.328582	metal	0
Th2C3	0	metal	0	metal	0
YbSeI	0.0575	metal	0	metal	0
MgFe4(CuO4)3	0	metal	0	metal	0
SbN6(O3F)3	0.0908	non-metal	4.2136	metal	0
NbTlTeO6	2.2669	non-metal	2.88491	non-metal	2.88491
YAl7Fe5	0	metal	0	metal	0
MoRh3	0	metal	0	metal	0
LiFeO2	0	non-metal	2.88131	metal	0
Zn2PHO5	3.239	non-metal	4.69765	non-metal	4.69765
Rb3NaMg(WO4)2	1.4125	non-metal	3.54061	metal	0
LiFe2(BO3)2	1.56	non-metal	2.81571	metal	0
LiVSiO4	2.686	non-metal	2.78169	non-metal	2.78169
KLaMg30O32	3.9397	non-metal	5.56636	non-metal	5.56636
Ga3Rh	0	metal	0	metal	0
Ti2FeSe4	0	metal	0	metal	0
Li2Mn2(SiO3)3	3.0765	non-metal	3.09701	metal	0
Li3Mn2P2(CO7)2	0.6622	non-metal	2.99247	metal	0
Cs2CuBr4	0.1547	metal	0	metal	0
NpN4O11	0.4954	metal	0	metal	0
LiV(PO3)4	2.2645	non-metal	4.00703	metal	0
UBr5	0.1955	metal	0	metal	0
SmPu	0	metal	0	metal	0
Ti20H2N17	0	metal	0	metal	0
MgSi(HO)6	5.5255	non-metal	6.64816	non-metal	6.64816
YIr	0	metal	0	metal	0
ZnCr2O4	0	metal	0	metal	0
Nb4Co2PdSe12	0	metal	0	metal	0
Sn2P3O10	0.1308	non-metal	5.14413	metal	0
Li4Fe3Cu3(TeO8)2	0	metal	0	metal	0
FeRhO3	0	metal	0	metal	0
Na3WNO3	3.1819	non-metal	3.34503	metal	0
LiCrPO4	0.4112	non-metal	2.17515	metal	0
Ba2GeAs2	0.5786	non-metal	1.15628	metal	0
Mn3BO5	0	metal	0	metal	0
Ca2W2O5	0	metal	0	metal	0
U2Re3Si5	0	metal	0	metal	0
Li(Mg4Al3)4	0	metal	0	metal	0
HoSnAu	0.022	metal	0	metal	0
Mg6MnBi	0	metal	0	metal	0
TmSe2	0	metal	0	non-metal	1.53209
Cd(NCl)2	1.1988	non-metal	2.74748	metal	0
Ba(Sn2Ru)3	0	metal	0	metal	0
Er2AgSb3	0.1129	metal	0	metal	0
Mn2FeSbO6	1.2989	non-metal	1.9724	metal	0
TiInRh2	0	metal	0	metal	0
K2BAs2HO8	3.7037	non-metal	4.20272	non-metal	4.20272
Fe4O5F3	0	metal	0	metal	0
NiTe2	0	metal	0	non-metal	0.566008
Ac2GaCu	0	metal	0	metal	0
Ni8B3SbO15	0	metal	0	metal	0
Cs2SbF5	3.5273	non-metal	3.40418	non-metal	3.40418
Rb2TlSbF6	2.807	non-metal	3.58204	metal	0
NaNd(MoO4)2	3.4059	non-metal	2.58483	metal	0
RbZn2P3O14	0	non-metal	4.19921	metal	0
Si3O8	0.0706	non-metal	5.52809	metal	0
K2FeGe3Se8	0.1132	non-metal	1.35283	non-metal	1.35283
PPdS	1.0143	non-metal	1.29725	non-metal	1.29725
SbF5	0.481	non-metal	4.02086	metal	0
Ba3MgNb2ZnO9	0	non-metal	3.01607	metal	0
MoCl4	0	non-metal	2.60632	metal	0
P2Pb3O8	3.294	non-metal	3.70413	metal	0
PaGaFe2	0	metal	0	metal	0
Li4Mn3Cr3(CoO8)2	0	metal	0	metal	0
Na7ZrZn3P5SO24	3.6596	non-metal	3.32325	metal	0
V2CoO6	0.8815	metal	0	metal	0
ErMgPd2	0	metal	0	metal	0
Ba2H2Pd(S5O17)2	1.5874	non-metal	4.10091	metal	0
BiPtO3	0	metal	0	metal	0
Na2VCu3S4	0	metal	0	metal	0
Li4Mn2V5O12	1.0038	metal	0	metal	0
Eu(FeAs)2	0	metal	0	metal	0
Sr4CaMn2Cu3(SO)4	0	metal	0	metal	0
Ba(H2O3)2	0.2549	non-metal	8.044	metal	0
KMgMn2(MoO5)2	0.6089	metal	0	metal	0
Nd5Si3O13	0	non-metal	2.89006	metal	0
Mg6MoW	0	metal	0	metal	0
Li4Mn2Ni3O10	0	metal	0	metal	0
Zr2N2O	0	non-metal	2.28346	metal	0
MgAl2O4	4.5897	non-metal	6.10405	metal	0
YSc(SO4)3	4.2676	non-metal	4.96278	metal	0
Fe15Co	0	metal	0	metal	0
UAl7Cu5	0	metal	0	metal	0
ZrCr2	0	metal	0	metal	0
CuCSN	2.4001	non-metal	2.13716	metal	0
Mn2FeO4	0	metal	0	metal	0
Ca28Ga11	0	metal	0	metal	0
Li2MnV(P2O7)2	0	non-metal	3.47014	metal	0
NaZnH2C3O7	3.4034	non-metal	3.93667	metal	0
PrErIn2	0	metal	0	metal	0
Cs2CuO2	0	metal	0	metal	0
CeB7IO15	0.2577	metal	0	non-metal	4.86893
CNCl	5.8354	non-metal	5.99976	metal	0
Ni3Te	0	metal	0	metal	0
MgTi4FeO10	1.3943	metal	0	metal	0
SiO2	5.6779	non-metal	5.57837	metal	0
TiMn2W	0	metal	0	metal	0
NdMg12	0	metal	0	metal	0
Ca(BiO2)2	1.0017	non-metal	3.0334	non-metal	3.0334
SrSnN2	1.0697	non-metal	2.43123	metal	0
ZrGeP2SO12	2.7735	non-metal	4.2464	metal	0
Na3YTiSi(PO6)2	2.1402	non-metal	3.68796	metal	0
Ba4Mg(CuO2)4	0	metal	0	metal	0
LiVP3(H7O8)2	1.2366	non-metal	4.57517	metal	0
Na2CoO3	0.2852	non-metal	1.92431	metal	0
MnNi3O4	0.983	metal	0	metal	0
Mn4FeS5	0	metal	0	metal	0
CsTcNClO4	2.1798	non-metal	2.78219	non-metal	2.78219
NiO2	0	metal	0	non-metal	2.48929
Li35(RuO4)12	0	metal	0	metal	0
MgNb2Te4Cl10O	0	non-metal	2.81282	metal	0
Ba3(LiSn2)4	0	metal	0	metal	0
Zn(Bi3O5)4	0	non-metal	2.64849	metal	0
Ca(NiO2)2	0.2902	metal	0	metal	0
Yb2FeC4	0	metal	0	metal	0
U2TeSe	0	metal	0	metal	0
TcC4NO4	0.2083	non-metal	2.81169	metal	0
CeGaAg	0	metal	0	metal	0
Li4Mn3Fe(BO3)4	2.6613	non-metal	2.12532	metal	0
NdO3	0.1407	non-metal	5.77506	non-metal	5.77506
Er6NiI10	0.6135	metal	0	metal	0
Cs8Fe2O7	1.7378	non-metal	1.69662	metal	0
La3MnAlS7	0	metal	0	non-metal	1.7806
CaV2CoO7	2.0284	metal	0	metal	0
Tb3Yb	0	metal	0	metal	0
TmCuSe2	1.1555	non-metal	1.1622	metal	0
Sr3YRhO6	2.1512	non-metal	2.64867	metal	0
MnB2	0	non-metal	1.58917	metal	0
CeNd3C8	0	metal	0	metal	0
Ba(SeO3)2	0	non-metal	4.50481	metal	0
VH4C4O6F	1.6558	non-metal	3.86396	metal	0
Sr8MgMn6O20	0.8969	non-metal	2.84944	metal	0
ZrRh	0	metal	0	metal	0
CaCu5	0	metal	0	metal	0
Na3Al2Sn2P5SO24	3.2724	non-metal	5.0793	metal	0
Ti	0	metal	0	metal	0
SbPC3Cl5O	1.1166	non-metal	2.69603	non-metal	2.69603
Y3Ge	0	metal	0	metal	0
Mg2Sc	0	metal	0	metal	0
Mg(SiO2)6	4.8921	non-metal	5.38321	metal	0
NdOs2	0	metal	0	metal	0
Ce(Sb3Os)4	0.0514	metal	0	metal	0
K2O	0.3822	non-metal	7.15648	non-metal	7.15648
Cs3InO3	2.1174	non-metal	3.5894	metal	0
LiMnPO4	3.061	non-metal	3.0644	metal	0
Tm(HO)3	3.8243	non-metal	4.74821	metal	0
Y2AgAu	0	metal	0	metal	0
CsLu(NbBr3)6	0.975	metal	0	metal	0
Nd3Ga5SiO14	3.5227	non-metal	3.75552	metal	0
Si	0.4398	non-metal	1.2887	non-metal	1.2887
TlCr(MoO4)2	2.7802	metal	0	metal	0
Y(PO3)3	5.2816	non-metal	5.07092	metal	0
Yb3Os	0	metal	0	metal	0
Mn3PtF6	1.1688	metal	0	metal	0
La(HO)3	4.0055	non-metal	5.69681	metal	0
PtCl2	0	metal	0	metal	0
Ag5IO6	0.0205	metal	0	metal	0
Mg2HgAu	0	metal	0	metal	0
YMgCu4	0	metal	0	metal	0
BaTaCuO5	0	metal	0	metal	0
SnAsO4	0	non-metal	4.37748	metal	0
Ca4Al51Cr7	0	metal	0	metal	0
Li6Sn3P8O29	2.779	non-metal	5.02476	metal	0
Li(BH)3	4.7883	non-metal	2.61894	metal	0
Ho2FeGe4	0	metal	0	metal	0
NaV5O8	0	non-metal	0.716722	metal	0
CrSnSbO6	0.9726	non-metal	2.1873	metal	0
MgMo2HO6	0	metal	0	metal	0
Cs2LiCr3F12	3.1832	non-metal	4.87344	metal	0
K(Sn3Au2)2	0	metal	0	metal	0
Mg(BiO2)4	0.5775	non-metal	2.79077	metal	0
Na7YbC4(O3F)4	0.0089	non-metal	5.80446	metal	0
BeO	6.8477	non-metal	9.3243	non-metal	9.3243
Ba(ScTe2)2	0.3054	non-metal	1.75009	non-metal	1.75009
YMg6BiO8	4.7121	non-metal	3.2726	metal	0
Li3SbN2	0.5767	non-metal	3.68145	metal	0
Ca8Mn7CrO21	0	metal	0	metal	0
NaH3C4S4(OF)12	6.2957	non-metal	6.77843	metal	0
Mg14FeCO16	0.9134	non-metal	2.95449	metal	0
LaScSi	0	metal	0	metal	0
Sr10Fe10O29	0	metal	0	metal	0
Ba(Co5As3)2	0	metal	0	metal	0
Ag7PSe6	0.7925	metal	0	metal	0
V2Pb3O8	2.9795	non-metal	2.14698	non-metal	2.14698
Zr5ZnPb3	0	metal	0	metal	0
TiCu(PO4)2	0	metal	0	metal	0
LiCaGaN2	2.4541	non-metal	3.39224	metal	0
BaNa2(SiO3)2	4.1731	non-metal	4.42823	metal	0
SrZn2	0	metal	0	metal	0
AsC3N3F8	3.9572	non-metal	5.18269	metal	0
La3Si2S8Br	2.4925	non-metal	1.93391	non-metal	1.93391
Li4Ti(Co4O9)2	0.2275	metal	0	metal	0
Ho2S3	1.3878	non-metal	1.48203	non-metal	1.48203
Sc3InP4	1.0939	non-metal	1.6334	metal	0
Tl2CdIn	0	metal	0	metal	0
GaAgSnSe4	0.8903	non-metal	1.38654	non-metal	1.38654
Li5Mn2CoO8	0.456	non-metal	2.49439	metal	0
NiCl2	0	metal	0	metal	0
KEuZr4O12	0	metal	0	metal	0
V(CrS2)2	0	metal	0	metal	0
Li4Ni2P4H3O16	0	non-metal	2.479	metal	0
MgAl6FeSi2(BO9)2	3.7273	non-metal	3.25301	metal	0
LiErS2	1.9887	non-metal	2.88678	metal	0
Ho2Mo2C3	0	metal	0	metal	0
B2(CN2)3	2.4836	non-metal	4.85269	metal	0
MgRe3S4O11	0	non-metal	3.22925	metal	0
LaN(ClO)4	0.3811	non-metal	5.02518	metal	0
KInH8(SO6)2	3.9298	non-metal	5.83302	non-metal	5.83302
TeRuPb	0	metal	0	metal	0
K3TbF6	6.6915	non-metal	5.70738	metal	0
NdCoGe2	0	metal	0	metal	0
SnRh	0	metal	0	metal	0
Na7NbSi6(GeO8)3	2.5297	non-metal	3.23939	metal	0
Er3Si3O10F	5.2285	non-metal	4.29389	metal	0
Mg3Si4	0	metal	0	metal	0
NdY3(Mo4O15)2	3.3356	non-metal	2.74356	non-metal	2.74356
ZnO	0	non-metal	3.92732	non-metal	3.92732
Zr7Pt10	0	metal	0	metal	0
Li2Cr3SnO8	0.2049	metal	0	metal	0
ScSiPd	0	metal	0	metal	0
Na2La2MgTi2O8	0	metal	0	metal	0
AlPH8(CCl)3	1.9662	non-metal	3.79051	metal	0
Ba3InHg10	0	metal	0	metal	0
Sr2MgCuC(NO)2	0.2871	metal	0	metal	0
RbMg30BiO32	1.8777	non-metal	4.2215	non-metal	4.2215
RbHfMg30O31	0.0272	metal	0	metal	0
Nd(NiAs)2	0	metal	0	metal	0
Mn3N2	0	metal	0	metal	0
TlMo2(PO4)3	0.8793	non-metal	3.27433	non-metal	3.27433
K2ReI6	0.223	non-metal	3.34414	metal	0
BaZnRu5O11	0	metal	0	metal	0
Sm3Ta17O47	2.6899	metal	0	metal	0
SiPtSe	0.7879	metal	0	metal	0
Ba2TbMoO6	0	metal	0	metal	0
K(AsRu)2	0	metal	0	metal	0
Na4AlSi2GePO12	3.0694	non-metal	4.43356	metal	0
LiCo2(PO3)5	2.758	non-metal	3.12723	metal	0
Sr2NdNb(CuO4)2	0	metal	0	metal	0
BaNaBO3	3.6487	non-metal	5.03907	non-metal	5.03907
Ti3MnFe2(PO4)6	0.7815	metal	0	metal	0
Sr2CdWO6	3.4169	non-metal	3.58405	non-metal	3.58405
NaLi3Fe4(SiO3)8	2.4365	non-metal	2.4173	metal	0
EuIn4Au	0	metal	0	metal	0
CsRbZr6BCl15	1.0453	non-metal	2.90194	metal	0
Ta9(FeS3)2	0	metal	0	metal	0
LiAgClO4	0	non-metal	3.19831	metal	0
MgSb2(PO5)2	0	non-metal	4.57133	metal	0
C2S	2.5888	non-metal	2.50105	non-metal	2.50105
Gd2HfO5	2.916	non-metal	3.54604	metal	0
B6Pb	0.9206	non-metal	1.59721	non-metal	1.59721
BaMnSbF	0	metal	0	metal	0
CsSnPS4	2.1236	non-metal	2.46148	non-metal	2.46148
SrLiBS3	2.3922	non-metal	3.16044	non-metal	3.16044
RbMg6BiO8	6.0722	non-metal	3.92077	non-metal	3.92077
Ba3Mo	0	metal	0	metal	0
ZnH20S2(NO7)2	4.8662	non-metal	5.05149	non-metal	5.05149
Mg4Si3	0	metal	0	metal	0
Ho2ZnS4	2.3423	non-metal	2.03058	metal	0
Ba2YRuO6	0.0903	metal	0	metal	0
BaMg14BiO16	5.3905	non-metal	3.85903	metal	0
Pm2IrPt	0	metal	0	metal	0
CsAlCuF6	0	metal	0	metal	0
Ba2Mg(MoO4)2	1.4981	non-metal	2.81612	metal	0
CrCo5O12	0.4536	metal	0	metal	0
Al2O	0	non-metal	4.48824	metal	0
Dy2MgTiO6	3.2053	non-metal	3.29275	metal	0
Nd5Co2	0	metal	0	metal	0
SbOF3	1.4495	non-metal	4.40204	metal	0
NaMgN	0.0001	non-metal	3.32809	metal	0
Ac2O3	3.5226	non-metal	2.82093	non-metal	2.82093
K4Ba2SnAs4	0.4986	non-metal	1.31795	metal	0
LiFeP3(HO5)2	3.6183	non-metal	2.56512	metal	0
MnZnN2	0	metal	0	metal	0
Li2Mn7F18	0.6911	metal	0	metal	0
Li2Cu2(SO4)3	0	non-metal	3.61575	metal	0
TmMgTl	0	metal	0	metal	0
MgMn4Zn2O8	0.9373	metal	0	metal	0
GaPS4	2.3331	non-metal	3.14355	non-metal	3.14355
BaScCuS3	0.8353	non-metal	2.80962	non-metal	2.80962
Ti3SiC2	0	metal	0	metal	0
Sr3Nb2ZnO9	2.6769	non-metal	3.6637	non-metal	3.6637
BaErFe4O7	0	metal	0	metal	0
FeCo2Si	0	metal	0	metal	0
BaCo2(PO4)2	2.2841	non-metal	2.34624	metal	0
TeMoWSe2S	1.1757	metal	0	metal	0
Na8Mg(CoO4)2	1.2382	non-metal	1.10763	metal	0
MgCu2(SO5)2	0.0073	non-metal	3.42099	metal	0
DyB2Rh3	0	metal	0	metal	0
Li2FePO5	2.1583	non-metal	2.23068	metal	0
BaMn4O8	0	metal	0	metal	0
Na2FePCO7	2.3822	non-metal	3.27556	metal	0
MnF3	0	metal	0	non-metal	6.24454
Al(CuN)3	0	metal	0	metal	0
K2Au(IO3)5	1.9927	non-metal	2.92622	non-metal	2.92622
PrEuAg2	0	metal	0	metal	0
Mg15Zr	0	metal	0	metal	0
BaMg14Bi	0	metal	0	metal	0
GdSnF7	4.5976	non-metal	3.48046	metal	0
PaO	0	metal	0	metal	0
ErCuPb	0	metal	0	metal	0
Sr7PtN6	0.0662	metal	0	metal	0
Sr2Cu2Ni(SO)2	0	metal	0	metal	0
NdNiGe3	0	metal	0	metal	0
Ho2MgSe4	1.1386	non-metal	1.70949	metal	0
Ba4Bi(PbO4)3	0.4869	non-metal	3.10679	metal	0
YLuCu2	0	metal	0	metal	0
Ca3Cr2(SiO4)3	3.0111	non-metal	2.03629	non-metal	2.03629
BaNa2Mg(PO4)2	4.7985	non-metal	4.97103	metal	0
Mn6Ga29	0	metal	0	metal	0
NbSe2	0	metal	0	non-metal	1.23707
Na2(WO3)17	0	metal	0	metal	0
Tm6Al43Mo4	0	metal	0	metal	0
Sn5(PO5)2	2.6138	non-metal	3.96031	metal	0
LaLuAl4	0	metal	0	metal	0
BaEr2NiO5	2.1575	non-metal	2.0429	metal	0
H3CI	4.2895	non-metal	3.59535	metal	0
Ga3Ni13Ge6	0.0051	metal	0	metal	0
Cu6GeSb	0	metal	0	metal	0
Ba2MgReO6	0	metal	0	metal	0
K3AlF6	6.2999	non-metal	10.8052	non-metal	10.8052
U2As3	0.0618	metal	0	metal	0
MgFeF4	3.932	non-metal	6.6198	metal	0
YErFe14B	0	metal	0	metal	0
U2Be25Ga	0	metal	0	metal	0
Fe5CuO8	0.2961	metal	0	metal	0
Li5Ti7In(PO4)12	2.4695	non-metal	4.10934	metal	0
LaNO4	1.0973	non-metal	4.85426	metal	0
MgTi4Pb2O9F2	0	metal	0	metal	0
SmPdPb	0	metal	0	metal	0
CoPb2WO6	1.87	metal	0	metal	0
Eu2Sc2O5	0	metal	0	metal	0
Na2Al2In2SiS5O24	2.2982	non-metal	4.84176	metal	0
P2H6C5N2Cl4O	2.6021	non-metal	3.66511	metal	0
Mg30VCdO32	1.5443	non-metal	3.96104	metal	0
YMg30NbO32	0	metal	0	metal	0
Sr7PrFe4(MoO6)4	0	metal	0	metal	0
VF5	2.8744	non-metal	4.63495	non-metal	4.63495
Sm6Co2Si3	0	metal	0	metal	0
BaCe(SnS3)2	0	metal	0	non-metal	1.62294
Os2O3F7	0.2419	non-metal	3.77044	metal	0
Er13Zn58	0.0262	metal	0	metal	0
RbNb4Br11	0.3233	metal	0	non-metal	1.02184
Ba2LiMg	0	metal	0	metal	0
Lu6FeBi2	0	metal	0	metal	0
YbCl2	5.5411	non-metal	7.21788	metal	0
CdI2	2.3675	non-metal	3.47694	non-metal	3.47694
Li7Mn2(CoO4)3	0	metal	0	metal	0
Ca4(CuO2)5	0	metal	0	metal	0
NaMnFe(PO4)2	0.1056	non-metal	2.23889	metal	0
Au3F8	0.3013	non-metal	2.54146	metal	0
Zr4Ir2N	0	metal	0	metal	0
Sb2S19F12	1.9712	non-metal	4.61201	metal	0
BaMg(SbO3)2	2.7242	non-metal	3.4999	metal	0
Ho6Ti4Al43	0	metal	0	metal	0
SrMg14CrO16	3.0119	non-metal	2.6706	metal	0
Dy2MgV2O8	1.6629	non-metal	2.41028	metal	0
NiAg4P6(HO3)6	0	non-metal	2.99599	metal	0
K2CuSbF6	0.8543	non-metal	3.54238	metal	0
EuMg2	0	metal	0	metal	0
PrAs2Au	0	metal	0	metal	0
Ge3As	0	metal	0	metal	0
CaSi3Pt	0	non-metal	0.849856	metal	0
Li2Ca	0	metal	0	metal	0
HgNCl3O	0	non-metal	2.56573	non-metal	2.56573
Na2MgCu2TeO6	0.7141	metal	0	metal	0
Na5MgTi3SiP5O24	1.9443	non-metal	3.56918	metal	0
KPO3	5.0422	non-metal	5.26268	metal	0
Li3P5(WO6)4	3.516	non-metal	3.65	metal	0
LaInPd	0	metal	0	metal	0
HoO	0	metal	0	non-metal	3.69087
Y2Si5Ir3	0	metal	0	metal	0
P4S3	2.8693	non-metal	3.08278	metal	0
Yb(Mg4Al3)4	0	metal	0	metal	0
CrPO5	0	non-metal	3.1119	metal	0
NdSI	2.0315	non-metal	2.22244	metal	0
LiMnP2O7	0.5258	non-metal	3.50097	metal	0
Na3SrLaZnSi6O17	4.5161	non-metal	3.08548	metal	0
Mg2Sb	0	metal	0	metal	0
Nb5Ga3	0	metal	0	metal	0
Fe3Cu	0	metal	0	metal	0
Ge9Pd25	0	metal	0	metal	0
TiGa5Ni	0	metal	0	metal	0
PrEu2NbO6	0.4633	metal	0	metal	0
YMg	0	metal	0	metal	0
AlCo2Ni	0	metal	0	metal	0
CaW6NCl18	0.1092	metal	0	metal	0
FeHg3	0	metal	0	metal	0
Na3HfScSi2SO12	4.1742	non-metal	2.84362	metal	0
Na2Mg(SO6)2	0	non-metal	5.23747	metal	0
IrS2N5(Cl2O3)2	0	non-metal	3.37663	metal	0
CrH12N3O8	1.8408	non-metal	3.46402	metal	0
TbNi4Au	0	metal	0	metal	0
FeHN2Cl5	0.598	non-metal	2.65963	metal	0
KPrZrNbO6	0	metal	0	metal	0
ZnH2(CO2)2	4.5082	non-metal	3.79446	non-metal	3.79446
K9Sm3Si12(O16F)2	4.5766	non-metal	4.16876	metal	0
Gd2Fe12P7	0	metal	0	metal	0
Sr2Nd(FeO3)3	0	metal	0	metal	0
CaGeN2	0	non-metal	3.36784	metal	0
YMg14CO16	0.3511	non-metal	3.0369	metal	0
Pr(Ga4Fe)2	0	metal	0	metal	0
SbPtSe	0	metal	0	non-metal	0.517733
Na14Mg4Si7Sn4S5O48	1.661	non-metal	3.71296	metal	0
LiSm2Cr2O8	0	non-metal	2.16332	metal	0
Nb2ReMo	0.0791	metal	0	metal	0
Co2O3F	0	metal	0	metal	0
K3Gd5(PO4)6	2.7396	non-metal	4.01627	non-metal	4.01627
Sr3TaCoO7	0	metal	0	metal	0
LiV2(OF)3	0.9239	non-metal	3.319	metal	0
U	0	metal	0	metal	0
Mg(N3Cl)2	0	non-metal	4.11455	non-metal	4.11455
CsTlI3	0	non-metal	2.75737	metal	0
V5CoO15	0.4171	metal	0	metal	0
Hg3(AsO4)2	0.9869	non-metal	2.76761	metal	0
Li4Cr3FeO8	2.1697	non-metal	2.16969	metal	0
CaPbI4	2.8233	non-metal	2.14144	non-metal	2.14144
TaSi2H35(C3N)4	0.7052	non-metal	2.66902	metal	0
Na14Ca4Zr4Si7S5O48	2.8492	non-metal	3.67342	metal	0
TmGeRu	0	metal	0	metal	0
MgSiO3	3.1742	non-metal	4.99373	metal	0
Al24Tl10Cd7(SiO4)24	2.6653	non-metal	3.70023	non-metal	3.70023
LiScPd2	0	metal	0	metal	0
NbCrO4	0	metal	0	metal	0
GaCuPd2	0	metal	0	metal	0
SiPd	0	metal	0	metal	0
Mn(BO4)4	0	metal	0	metal	0
Dy2Zr2O7	4.0207	non-metal	3.70013	metal	0
Pr2AlCo2	0	metal	0	metal	0
Tb2FeSi2	0	metal	0	metal	0
Na7In2Si3Ge2(PO8)3	2.9489	non-metal	4.37953	metal	0
BaP4O11	5.1584	non-metal	6.60635	metal	0
Mg(BiO2)2	1.6962	non-metal	3.08583	non-metal	3.08583
TaAlNi2	0	metal	0	metal	0
SnH10C3SN3Cl2	0.9189	non-metal	2.91096	metal	0
ZnAg2SnSe4	0	metal	0	metal	0
LiNd2(HO)6	0	non-metal	4.53108	metal	0
Na2VSi(W2O9)6	0.0552	non-metal	2.5637	metal	0
NaLiYb2F8	0	non-metal	8.38305	metal	0
La4(DyS2)11	0	metal	0	metal	0
HoAl3Ni2	0	metal	0	metal	0
Ti5S8	0	metal	0	metal	0
Sb4ClO6	0	non-metal	3.44273	metal	0
HfU(NbC2)2	0	metal	0	metal	0
Sr9Zn4(CuO7)2	1.7851	metal	0	metal	0
Sr2Ce2YCoCu2O11	0.4184	metal	0	metal	0
YBCO7	1.7928	non-metal	3.13605	non-metal	3.13605
Ti2CrTe4	0	metal	0	metal	0
NaH8CN5O3	4.2591	non-metal	5.14481	metal	0
Sr3Li2	0	metal	0	metal	0
Sr2FeReO6	0	metal	0	metal	0
LiMn4(CoO6)2	0	metal	0	metal	0
NaZnAs(H2O3)2	3.0309	non-metal	4.72602	non-metal	4.72602
VPbO3	1.3715	metal	0	metal	0
Li(CuO)2	0	metal	0	metal	0
UMnO4	0.7389	metal	0	metal	0
CrH12Pd(NO)4	2.5521	non-metal	3.09052	metal	0
Ba6MgSc2C2(O3F7)2	4.1158	non-metal	4.07746	metal	0
Sm(Ge3Pt)4	0	metal	0	metal	0
NaTl2In	0	non-metal	0.352091	metal	0
LuBiPt	0	metal	0	metal	0
Sr2GdRuO6	0.2537	metal	0	metal	0
Mg16Al13	0	metal	0	metal	0
LiMgAlH6	3.3555	non-metal	3.54091	metal	0
Tl8Ge5O14	2.1155	non-metal	3.14819	metal	0
Pr2NiGe3	0	metal	0	metal	0
BiSeBr	1.6912	non-metal	1.03987	non-metal	1.03987
CePrHg2	0	metal	0	metal	0
Li3MnV(PO4)3	0.6853	non-metal	2.41507	metal	0
LiVF3	2.3764	non-metal	4.947	metal	0
Li2MnCuO4	0	metal	0	metal	0
KRbO	0	non-metal	3.62968	non-metal	3.62968
Na10Mg4Si5Sn4S7O48	0.952	non-metal	4.22887	metal	0
Cd(Cu3O4)2	0	metal	0	metal	0
Hf6Zn6N	0	metal	0	metal	0
KCN	5.1351	non-metal	3.99298	metal	0
Ca2InOsO6	0.1695	metal	0	metal	0
MgCo2(BO3)2	2.3709	non-metal	3.38756	metal	0
Sr24Ni19O54	0.4546	metal	0	metal	0
Li3InO3	3.034	non-metal	4.77703	metal	0
La4V5(Si2O11)2	0.3558	non-metal	1.65941	non-metal	1.65941
Ba(BO2)5	0.6024	non-metal	6.26773	non-metal	6.26773
BaNaSn	0	metal	0	metal	0
ScCrO4	0	metal	0	metal	0
Fe4(CuO4)3	0	metal	0	metal	0
ZnWO3	0	metal	0	metal	0
Cs2LiCeBr6	0.2909	metal	0	metal	0
MnCoSi	0	metal	0	metal	0
H32RuC8N4Cl7	0.1526	non-metal	2.87098	metal	0
Cs2KTlI6	0.5223	non-metal	2.78588	metal	0
CuSeS	0	metal	0	metal	0
Rb2TaCuBr6	0	metal	0	metal	0
CeAlO3	0	metal	0	metal	0
Zr3Br	0	metal	0	metal	0
CsRbMg30O31	1.4982	non-metal	5.81614	non-metal	5.81614
Mg6CrSnO8	0.1038	non-metal	1.40519	metal	0
Tm3Ru	0	metal	0	metal	0
Rb3SbSe4	1.3317	non-metal	1.69567	non-metal	1.69567
Li2Cu4Si4O13	0	metal	0	metal	0
Li3V2(PO4)3	0	non-metal	2.76002	metal	0
MnCu3(SeO3)4	0.1041	metal	0	metal	0
Li3Cr2CuO6	0.1722	metal	0	metal	0
K2RbGaF6	5.5929	non-metal	5.32531	non-metal	5.32531
MgSi2	0	metal	0	non-metal	1.90176
Sm5Mg	0	metal	0	metal	0
LiAs3	0	non-metal	1.70032	non-metal	1.70032
Tb(SiNi5)2	0	metal	0	metal	0
SrAcCd2	0	metal	0	metal	0
Tb2AlGe3	0	metal	0	metal	0
Rb4I2O	0.8507	non-metal	6.50463	non-metal	6.50463
SrCaDySbO6	3.3225	non-metal	3.59248	non-metal	3.59248
MgAg14(PbO3)6	0.0391	metal	0	metal	0
KV4Ag11O16	0.8009	non-metal	2.41738	non-metal	2.41738
Eu2MgFe2O5	0	metal	0	metal	0
KScF4	6.0931	non-metal	8.53081	non-metal	8.53081
ZnCu5P2O15	0.0188	metal	0	metal	0
Na2TiIn(PO4)3	2.2519	non-metal	3.97357	metal	0
As2O3	3.4494	non-metal	4.14764	non-metal	4.14764
LiMg2	0	metal	0	metal	0
Sr3Nb5O15	0	metal	0	metal	0
Tl2CoSe2	0	metal	0	metal	0
Ag2Hg3	0	metal	0	metal	0
NaMn2O4	0	metal	0	metal	0
Cr(SiO3)2	0.2264	non-metal	2.69986	metal	0
Ba8Ca3Nb5O24	0	metal	0	metal	0
ZnCoSiO5	0	non-metal	2.60805	metal	0
Ca2Ni10H	0	metal	0	metal	0
BaSr2(PN2)6	4.1542	non-metal	3.88134	metal	0
Li4FeC6ClO21	0.4319	non-metal	4.26389	metal	0
KPtBr3NO	0	non-metal	1.53305	metal	0
Li4MnCo2O7	0.882	metal	0	metal	0
CsTbS2	2.142	non-metal	2.52567	metal	0
Zn3InGaO6	0.9453	non-metal	3.55115	non-metal	3.55115
La6Co13Sb	0	metal	0	metal	0
H8Se2N2O5	3.748	non-metal	4.70989	non-metal	4.70989
Cd2Hg	0	metal	0	metal	0
Na5NiHO4	1.4943	non-metal	2.42716	metal	0
EuCuAs	0	metal	0	metal	0
Bi3Se4	0	metal	0	non-metal	0.352517
V6O5F19	2.041	non-metal	3.86047	metal	0
MgMn6O7F5	0.3157	metal	0	metal	0
YbCu4Pd	0	metal	0	metal	0
Fe3S	0	metal	0	metal	0
B2PCl2	3.7464	non-metal	3.43131	metal	0
LiVF6	2.7488	non-metal	6.04439	metal	0
K6HgSe4	1.3846	non-metal	2.86894	metal	0
Mg5Si6	0	metal	0	metal	0
Ca2Cu(CO)2	0	metal	0	metal	0
VHO3	0	non-metal	2.89152	metal	0
Rb2EuCuCl6	0	metal	0	metal	0
CaYbEu2	0	metal	0	metal	0
AlCuO3	0	metal	0	metal	0
LiMn(SiO3)2	0.0864	non-metal	3.45123	metal	0
CrN	0	metal	0	metal	0
MoH8(NO2)2	4.43	non-metal	3.98465	metal	0
Na2LuMoPO8	4.0569	non-metal	2.91786	metal	0
SrGdNiO4	0	non-metal	2.44356	metal	0
Mg2Si3	0	metal	0	non-metal	1.62609
Ho3Sc2S7	0	metal	0	non-metal	1.92161
Ho(Al5Fe)2	0	metal	0	metal	0
SnP2O7	3.749	non-metal	5.32721	metal	0
Li(CoO2)2	0.5772	metal	0	metal	0
PH10S3N2O	2.7477	non-metal	4.19183	non-metal	4.19183
MgTiZn(BiO3)2	1.124	non-metal	2.16209	metal	0
TaRhO4	0	metal	0	metal	0
Tm2MnOs	0	metal	0	metal	0
CdH6(CO3)2	4.5936	non-metal	3.77408	metal	0
Ca2MgAs2(H2O5)2	3.856	non-metal	4.59333	non-metal	4.59333
Ga2HgO4	0.1038	non-metal	3.36279	metal	0
Sm(Ni2Sn)2	0	metal	0	metal	0
GdAsO4	3.4222	non-metal	3.91502	metal	0
Sr3Fe2O7	0	metal	0	metal	0
NaSc2In2PS5O24	3.0285	non-metal	4.75981	metal	0
KHCO3	3.4174	non-metal	5.97678	non-metal	5.97678
CaTbMn2O6	0	metal	0	metal	0
Mg6ZrFe	0	metal	0	metal	0
TiGeRu2	0	metal	0	metal	0
Nd(MnFe5)2	0	metal	0	metal	0
Pr5Al2Ru3	0	metal	0	metal	0
GdSe2	0	metal	0	metal	0
CaFeAs2O7	1.9294	non-metal	2.17627	metal	0
YbCrB4	0	metal	0	metal	0
FeAgO2	1.158	metal	0	metal	0
Sc3Ni11Ge4	0	metal	0	metal	0
CeHfMg6O8	0.0955	non-metal	3.34002	metal	0
Cd4GeS6	1.3549	non-metal	2.59876	non-metal	2.59876
Ba3VN3	0	metal	0	metal	0
Ca2(BeGe)3	0	metal	0	metal	0
K(V5S8)2	0	metal	0	metal	0
V2CuH3O7	0	metal	0	metal	0
HfScIr2	0	metal	0	metal	0
Li4MnOF4	2.4416	non-metal	6.13035	metal	0
CeTl(PSe3)2	0	metal	0	non-metal	1.36295
CsPSO2	4.0758	non-metal	4.06482	non-metal	4.06482
MoW3(SeS3)2	0.5943	non-metal	1.76651	metal	0
Na14Al4Ga4Si7S5O48	3.2221	non-metal	4.18349	metal	0
Cr4FeCuS8	0	metal	0	metal	0
NdYCo14B	0	metal	0	metal	0
Bi4O5F2	2.872	non-metal	3.28937	non-metal	3.28937
MnNb(PO4)2	0.0458	non-metal	2.79884	metal	0
AgBiTe3Pb	0	non-metal	0.0203037	non-metal	0.0203037
Mg8BRh4	0	metal	0	metal	0
MgB3H15O13	4.9097	non-metal	6.36832	non-metal	6.36832
Ca(As2Rh3)2	0	metal	0	metal	0
PdRh	0	metal	0	metal	0
Ba3La7Ti3Cr7O30	1.5262	metal	0	metal	0
Rb2Mn3Te4	0.2427	metal	0	metal	0
RbSm2CuS4	0.5695	non-metal	2.02594	metal	0
Ca3Ti2O7	2.5302	non-metal	3.23878	non-metal	3.23878
Tl7Sb2	0	metal	0	metal	0
H6RuN3Cl3O	1.7486	non-metal	4.06628	metal	0
K3ReH6	0	non-metal	3.78595	non-metal	3.78595
Li6MnCr3(PO4)6	1.036	non-metal	2.32206	metal	0
GdCoSi	0	metal	0	metal	0
CsTlF3	2.1858	non-metal	4.27269	metal	0
NaMg30WO32	2.9179	non-metal	4.97362	metal	0
NaZr3TaSi3(SO8)3	2.5233	non-metal	3.30919	metal	0
LiPmIn2	0	metal	0	metal	0
CdAg4Ge2S7	0.6329	metal	0	non-metal	2.12903
Na6Zr4Ti4Si7S5O48	1.404	non-metal	3.6461	metal	0
Na7Ca3SnP5SO24	2.4116	non-metal	4.66604	metal	0
Zn3Co	0	metal	0	metal	0
Na4Sc2Si(PO6)2	4.2491	non-metal	3.74461	metal	0
KAs(HO2)2	4.3888	non-metal	4.82292	non-metal	4.82292
TiGaCu2	0.0357	metal	0	metal	0
Mg6TiFe	0	metal	0	metal	0
Na6MnTe4	0	non-metal	1.26465	metal	0
Ta6Fe16Si7	0	metal	0	metal	0
Mn3ZnN	0	metal	0	metal	0
La3Ni13B2	0	metal	0	metal	0
MgMn3Zn2O8	0.9159	non-metal	2.82491	metal	0
K2YHgI6	0	metal	0	metal	0
MgGeN2	3.4891	non-metal	4.07344	metal	0
Ba2HoUO6	0.8732	non-metal	2.61883	metal	0
BaMg30VO32	1.7377	non-metal	3.88472	metal	0
Li2Mn3F8	3.0057	non-metal	7.15923	metal	0
AgMoAsO6	2.019	non-metal	2.96971	metal	0
NaPO4	0	non-metal	6.21445	metal	0
LiAgF2	1.527	non-metal	4.90232	metal	0
Li5Fe2P2(CO7)2	1.5793	non-metal	2.65178	metal	0
Na3Nb4Zn8P3(S5O24)3	2.1486	non-metal	4.42811	metal	0
Mg7Si2(H3O7)2	4.5577	non-metal	6.09092	metal	0
FeOF	0.2339	metal	0	metal	0
Te6MoW3Se2	1.0468	non-metal	1.31443	metal	0
Y3Sc2(GaO4)3	3.5945	non-metal	3.93657	metal	0
Nd3Y	0	metal	0	metal	0
Na3Fe2(AsO4)3	2.1857	non-metal	1.81085	metal	0
CIF5	1.2211	non-metal	4.83667	metal	0
Zn2SnN2	0	non-metal	2.41039	metal	0
AlGe3Mo2	0	metal	0	metal	0
Sm5P12Ru19	0	metal	0	metal	0
Y6Al43Cr4	0	metal	0	metal	0
BaNaNbBiO6	0	non-metal	2.8733	metal	0
MgFe8(O7F)2	0	metal	0	metal	0
Ba2YMgBiO6	0.8022	non-metal	3.39787	non-metal	3.39787
K2SbH5O6	3.1185	non-metal	4.9599	non-metal	4.9599
MgPb4(WO5)2	0.7673	non-metal	2.58695	metal	0
Na2CdSnS4	1.925	non-metal	2.58553	non-metal	2.58553
Cs2Na3TlO4	1.5574	non-metal	3.13816	non-metal	3.13816
AcNd3	0	metal	0	metal	0
Mn12O5F19	0.2645	metal	0	metal	0
CsUGa(PO5)2	2.311	non-metal	3.31291	metal	0
Ca3SnS5	2.0189	non-metal	3.12261	metal	0
Er5Ga2As	0	metal	0	metal	0
MgMn6(O5F)2	0	metal	0	metal	0
UTl2(TeO4)2	1.8419	non-metal	2.14708	non-metal	2.14708
La(SbPd)2	0	metal	0	metal	0
Er4Ga12Pt	0	metal	0	metal	0
Ho2In	0	metal	0	metal	0
Li3V2(O2F)2	0.6705	non-metal	3.15029	metal	0
Fe4OF7	1.9473	metal	0	metal	0
CeSe2	0.5052	non-metal	1.76587	metal	0
Sr4CaHoCu6(PbO4)4	0	metal	0	metal	0
LiFePCO7	0.0259	non-metal	3.56693	metal	0
Pu3I	0	metal	0	metal	0
Ca2Al2(SiO4)3	0	non-metal	5.55585	metal	0
Ce7Pd3	0	metal	0	metal	0
Nb2Co(PbO3)3	0	metal	0	metal	0
Na3VH6O7	4.0072	non-metal	3.5826	metal	0
K(WO3)9	0	metal	0	metal	0
BaLaI5	2.5017	non-metal	4.88375	non-metal	4.88375
LiDy6B3O14	4.7578	non-metal	4.20723	metal	0
LiSn(PO3)4	0	non-metal	5.87818	metal	0
In4As3P	0.0225	non-metal	1.01552	metal	0
BiS	0	metal	0	non-metal	0.700349
Rb3CrF7	0.4445	non-metal	5.64622	metal	0
Cs4UC3O11	2.0837	non-metal	3.3126	metal	0
Li4V2Co3Ni3O16	0	metal	0	metal	0
AlSb3Pb4O13	1.3572	non-metal	3.09215	metal	0
TlPdF3	0	metal	0	metal	0
CsU2O6	0.0006	metal	0	metal	0
Zr4Mo	0	metal	0	metal	0
Na6Cu2C4SO16	0	metal	0	metal	0
LaNbP2SO12	2.5254	non-metal	3.78576	metal	0
BaMgSnF7	0	non-metal	4.6306	metal	0
Li12MnCr3P4(CO7)4	2.6193	non-metal	2.91306	metal	0
Mn2V3Sb(PO4)6	0	metal	0	metal	0
Ba3RuF6	0.8278	non-metal	3.73705	metal	0
Ba2MgZnWO6	2.6002	non-metal	3.39624	metal	0
LiSn(PO3)3	4.2159	non-metal	5.00879	metal	0
K4U(PO5)2	1.7849	non-metal	4.0007	metal	0
LiNiPO4	3.3216	non-metal	2.57436	metal	0
HfTiFe4	0	metal	0	metal	0
Ba2PrMgNbO6	0	non-metal	2.36177	metal	0
BaGaF5	5.7568	non-metal	4.12441	non-metal	4.12441
NaScS2	1.679	non-metal	2.73693	metal	0
Ca16Mn14Al2O45	0	metal	0	metal	0
Li(FeO2)3	0	metal	0	metal	0
Mn5Nb7N2	0	metal	0	metal	0
Ce3(SiNi3)2	0	metal	0	metal	0
MgCo6Ag2P6(HO6)4	0.409	metal	0	metal	0
Bi2CO5	1.0711	non-metal	2.92699	non-metal	2.92699
Sr5(BiO4)3	0	non-metal	3.45942	metal	0
K4GeS4	2.8783	non-metal	1.36354	non-metal	1.36354
Mn3Be	0	metal	0	metal	0
Cd(CN)2	6.0857	non-metal	2.65721	metal	0
CaOs3	0	metal	0	metal	0
Ca9(MnN4)2	0	metal	0	metal	0
CaMg6Fe	0	metal	0	metal	0
Li(NiO2)2	0	metal	0	metal	0
Ba5Al2Ge7	0	non-metal	0.73974	metal	0
HfCoSi	0	metal	0	metal	0
NaEuSnSbO6	0	metal	0	metal	0
Eu2Mo(WO6)2	0	metal	0	metal	0
MoW3(SeS)4	0.7679	non-metal	1.3736	metal	0
Mg7Si4	0	metal	0	metal	0
TaSi2	0	metal	0	metal	0
MnInCuTe3	0.0229	metal	0	metal	0
FeBO3	0.6727	metal	0	metal	0
Na6MnSe4	1.1333	non-metal	1.87289	metal	0
Pb2O3	0.9242	non-metal	2.29552	non-metal	2.29552
Mn(ReO5)2	0.2343	metal	0	metal	0
TiFeCoSi	0	metal	0	metal	0
Na4CrO4	0	non-metal	1.60108	metal	0
ThSbTe	0	metal	0	metal	0
Tl2Te2O5	2.8109	non-metal	2.95219	metal	0
Li4V3OF11	0.9464	non-metal	5.14971	metal	0
Sr6Ca2Mn3(FeO4)5	0	metal	0	metal	0
Ce2CdPd2	0	metal	0	metal	0
Ca2P2O7	5.3874	non-metal	6.26464	metal	0
Ti2O	0	metal	0	non-metal	1.28224
Tm2Mn3Sb3O14	1.2092	non-metal	2.65219	metal	0
Na3Ta2Al2SiP5O24	3.2989	non-metal	3.80495	metal	0
Ga3Au	0	metal	0	metal	0
Ga2CuAg(TeSe)2	0.0948	metal	0	non-metal	1.62701
Sr(BrO3)2	4.148	non-metal	4.57339	metal	0
LiZr2Pb	0	metal	0	metal	0
CaU2S5	0	metal	0	metal	0
CaH3Pd	0	metal	0	metal	0
Os3C10SO10	2.7216	non-metal	2.91967	metal	0
Mg2Nb3Bi3O14	2.5981	non-metal	3.17591	non-metal	3.17591
Ca3V2O8	3.4422	non-metal	2.73507	non-metal	2.73507
CaZrO3	3.2122	non-metal	4.50748	non-metal	4.50748
Fe5O7F3	0	metal	0	metal	0
Al4InAgSe8	0.6835	non-metal	2.19252	non-metal	2.19252
K3YbV2O8	0	non-metal	2.92781	metal	0
TlC4S4N	0	non-metal	2.29829	non-metal	2.29829
V4(P2O7)3	1.7479	non-metal	3.90556	metal	0
V4ZnO10	1.0767	metal	0	metal	0
TeWSe	1.3752	metal	0	metal	0
Li3SbS3	2.7452	non-metal	2.87467	non-metal	2.87467
Be3P2	0.2102	non-metal	2.55899	metal	0
Ba3(BrO)2	2.2886	non-metal	3.43246	non-metal	3.43246
Ba3Na2(CN2)4	3.312	non-metal	4.2856	metal	0
Ni15Cl16	0	metal	0	metal	0
Ba2I2O	3.0441	non-metal	3.03427	non-metal	3.03427
CuC2(SN3)2	0.218	metal	0	metal	0
SrMn2V2O8	2.0316	metal	0	metal	0
Li8TiS6	2.698	non-metal	3.13004	metal	0
Pr3TiCl5O4	3.5656	non-metal	2.56216	metal	0
AgH8C7S2O2F7	3.1685	non-metal	4.09354	metal	0
K(BH)3	5.0082	non-metal	2.81242	metal	0
Cs3YO3	2.2826	non-metal	3.0186	metal	0
Na2HfTaSi2PO12	3.6208	non-metal	2.92474	metal	0
CsCd(PO3)3	4.3017	non-metal	4.98625	metal	0
Na8Zr3ZnSi5SO24	3.3193	non-metal	3.20639	metal	0
UHg2	0	metal	0	metal	0
Ca2MoO5	0	non-metal	3.51211	non-metal	3.51211
RbMgCoF6	1.9239	non-metal	5.38825	metal	0
Sb2POF13	4.311	non-metal	5.11021	metal	0
Cs2TmCuCl6	2.4365	non-metal	3.2981	metal	0
La5Ru2	0	metal	0	metal	0
Dy13Zn58	0.0688	metal	0	metal	0
CsNaC2	3.3196	non-metal	2.25076	metal	0
Sb4Pb4S11	0	non-metal	1.51167	metal	0
PrFePO	0	metal	0	metal	0
Ni3(PO4)2	3.1208	non-metal	2.29498	metal	0
LiCuP4O11	0.3499	non-metal	3.32101	metal	0
BaMg6SnO8	1.1949	non-metal	4.30146	non-metal	4.30146
Ac3La	0	metal	0	metal	0
Sm3Mg2TiS8	0	metal	0	metal	0
Y2Mn3Sb3O14	1.1622	non-metal	2.19742	metal	0
ErCoO3	1.4471	metal	0	metal	0
Zn2TeCl2O3	3.5938	non-metal	3.7971	non-metal	3.7971
Na2NiPCO7	0.0002	non-metal	2.63735	metal	0
LiLa4Ga2(FeO6)2	1.821	non-metal	2.06882	metal	0
BaLaCuRuO6	0	metal	0	metal	0
Li2CoH8(CO5)2	3.0362	non-metal	3.6226	metal	0
BaTiO3	2.0811	non-metal	3.03586	non-metal	3.03586
NaHoS2	2.3055	non-metal	2.40024	metal	0
MgSc4(Si2O7)2	0.5823	non-metal	3.34087	metal	0
PrMn4(CuO4)3	0	metal	0	metal	0
MgMn4(HO4)2	0	metal	0	metal	0
ErGe2Pt	0	metal	0	metal	0
Cs2AlInBr6	2.2348	non-metal	3.48584	non-metal	3.48584
Li6MnV3(PO4)6	0.0412	non-metal	2.55899	metal	0
H18Se3(NO3)4	3.48	non-metal	5.01659	non-metal	5.01659
DyCdIn	0	metal	0	metal	0
Sc6Te2Os	0	metal	0	metal	0
CsLaMg30O32	1.0914	non-metal	5.81169	non-metal	5.81169
Ba2Mg3Tl2(FeO3)4	0	metal	0	metal	0
CaFe2P3HO12	1.2309	non-metal	2.37162	metal	0
Zn3N2	0	metal	0	metal	0
In9Ag17	0	metal	0	metal	0
Tb2GaNi2	0	metal	0	metal	0
LiMn2O4	1.0523	metal	0	metal	0
CePuO3	0	metal	0	metal	0
Zn2SiO5	2.2104	non-metal	4.0046	metal	0
CaTiAs2O7	2.6932	non-metal	3.56954	non-metal	3.56954
VPO5	1.8034	non-metal	3.89846	metal	0
K6Na4Tl13	0	metal	0	metal	0
MnCuAs	0	metal	0	metal	0
ZnFe2O5	0	metal	0	metal	0
KPm3	0	metal	0	metal	0
CeMn7Ni5	0	metal	0	metal	0
YUCo10	0	metal	0	metal	0
Ca(H8O5)2	3.8199	non-metal	8.41798	metal	0
CuAs	0	metal	0	metal	0
NaCaN	0.5049	non-metal	2.99533	metal	0
BaCaI4	3.0008	non-metal	6.2844	non-metal	6.2844
K2FeSn(PO4)3	2.6996	non-metal	2.8457	metal	0
Mn4CdO5	0	metal	0	metal	0
LaZnHg2	0	metal	0	metal	0
SmInPt4	0	metal	0	metal	0
SmHCO4	5.2934	non-metal	3.13601	non-metal	3.13601
Li3VP2HO8	2.8456	non-metal	2.73577	metal	0
MgCu3(MoO3)4	0.5429	metal	0	metal	0
Ca(HoS2)2	2.1913	non-metal	2.14226	metal	0
LiMn(PO4)2	0	non-metal	4.19053	metal	0
Li4Cr2Fe5O12	0.8658	metal	0	metal	0
Ba6YI15	3.0727	non-metal	6.07294	non-metal	6.07294
Li5CoOF5	1.0418	non-metal	5.39001	metal	0
LiFe8(O7F)2	0	metal	0	metal	0
LiTl2Pd	0	metal	0	metal	0
NiBiO3	0	metal	0	metal	0
In4Te3	0.2642	metal	0	non-metal	0.648085
Sb8Cl2O15	0.1261	non-metal	3.78702	metal	0
YMg6Cr	0	metal	0	metal	0
BaGe4(RhS3)2	1.4674	non-metal	1.85426	non-metal	1.85426
Li3Cd	0	metal	0	metal	0
LiSn2P3O10	3.6768	non-metal	4.99869	metal	0
Na2Zn3Sn(SO4)6	0.7457	non-metal	4.04239	metal	0
Li4V(PO3)6	3.0291	non-metal	3.92557	metal	0
NaMn16O32	0	metal	0	metal	0
PrMgAl7Fe2	0	metal	0	metal	0
K2SrP2O7	4.7677	non-metal	5.07892	non-metal	5.07892
Mg(MoO3)2	0.1745	metal	0	metal	0
PH12C2N6O3F	5.0108	non-metal	5.17988	metal	0
CaCr(Si2O5)2	3.3907	non-metal	2.78411	metal	0
Li2Ni(SO4)2	4.0454	non-metal	2.87955	metal	0
CsNd3	0	metal	0	metal	0
Ba4Ca8Cu11CO20	0	metal	0	metal	0
Li4MnFe3(BO3)4	3.1574	non-metal	2.70441	metal	0
Ce2Co7	0	metal	0	metal	0
Li8FeS6	0	metal	0	metal	0
CsPPbO4	4.0581	non-metal	3.74422	non-metal	3.74422
YMg3	0	metal	0	metal	0
Th(TiH3)2	0	metal	0	metal	0
H5CSO5F3	6.1345	non-metal	7.06482	non-metal	7.06482
Li2MnVP2(HO5)2	0.5208	non-metal	2.41876	metal	0
Li2ErIn	0	metal	0	metal	0
DyInPt2	0	metal	0	metal	0
Re3S4O9	0.03	non-metal	2.56805	metal	0
Y6Si7Ni16	0	metal	0	metal	0
Mn2ZnO5	0	metal	0	metal	0
SrNbNO2	0	non-metal	1.90901	metal	0
SnS16(Cl2O)2	2.0385	non-metal	4.03109	metal	0
TaAs	0	metal	0	metal	0
Ca4MnN4	0	metal	0	metal	0
Mg30MnVO32	1.8868	non-metal	3.90312	metal	0
ErCuP2	0	metal	0	metal	0
K2Si3PbO10	0.8807	non-metal	3.6647	metal	0
CsLa2CuSe4	1.0754	non-metal	2.1512	metal	0
AlFe2	0	metal	0	metal	0
Gd2Mo2C3	0	metal	0	metal	0
Mg30TiMnO32	0	non-metal	3.92709	metal	0
ErInPt4	0	metal	0	metal	0
Mn3(OF2)2	0	metal	0	metal	0
Rb(YbS2)3	0	metal	0	metal	0
EuPb	0	metal	0	metal	0
Te6Br2O11	2.5558	non-metal	3.28962	non-metal	3.28962
Ba2CeSnO6	2.1137	non-metal	3.35672	metal	0
MgCo6O7F5	0.2486	metal	0	metal	0
Mg17(As3O16)2	3.1126	non-metal	3.92602	metal	0
LaMg6Si	0	metal	0	metal	0
Ca2ReN3	3.68	non-metal	2.26109	metal	0
Sr3NbCoO7	0.2025	metal	0	metal	0
Nd3Pu	0	metal	0	metal	0
MnN2F5	0	non-metal	3.77571	metal	0
LiP3	0	non-metal	2.55968	metal	0
TaZn2CrO6	2.4657	metal	0	metal	0
Y(NiGe)2	0	metal	0	metal	0
Li2TlHg	0	metal	0	metal	0
NaPH4O5	4.9949	non-metal	7.27265	non-metal	7.27265
Sr2CrReO6	0.2378	metal	0	metal	0
LaTb3	0	metal	0	metal	0
LiCu2Pd	0.2124	metal	0	metal	0
Yb2W8(SO4)3	0	metal	0	metal	0
Bi19(O9F)3	2.0105	non-metal	2.94922	non-metal	2.94922
K2CuH12(SO7)2	0.308	non-metal	4.05624	metal	0
Rb2CeO3	2.0878	non-metal	2.50335	metal	0
CuSO9	0	metal	0	metal	0
Tb2Co3Si5	0	metal	0	metal	0
Tb2CuGe4	0	metal	0	metal	0
K3(FeO2)4	0.0769	metal	0	metal	0
Na8Zn2Ga2Si3(SO8)3	2.0752	non-metal	3.25818	metal	0
Na4ReN3	2.4384	non-metal	1.82417	metal	0
Sc(FeGe)6	0	metal	0	metal	0
LuHfF7	6.9578	non-metal	4.09459	metal	0
DySnPd2	0	metal	0	metal	0
Sm4Sb3	0	metal	0	metal	0
EuTmB12	0	metal	0	metal	0
KNaSe	2.0636	non-metal	1.99888	non-metal	1.99888
K2TeO6	0.3001	non-metal	3.74445	metal	0
Sn2Mo15S19	0	metal	0	metal	0
MgMn2P2(HO5)2	0.6613	non-metal	2.75974	metal	0
Rb2Cr4Cu(HO4)4	0.3139	metal	0	metal	0
CuH12(BrO6)2	0	metal	0	metal	0
Cs2H2C2O5	3.4412	non-metal	6.42641	non-metal	6.42641
Nd2(N4O9)3	2.5043	non-metal	4.61288	metal	0
BeH2	5.3844	non-metal	2.59721	metal	0
B	0	non-metal	1.70474	non-metal	1.70474
LiCo2NiO6	0.3166	metal	0	metal	0
Cs2ScInBr6	2.2014	non-metal	3.1492	metal	0
CuH36S8I2(N3O4)3	2.6872	non-metal	3.06825	metal	0
Cr2CuS4	0	metal	0	metal	0
Sr2CrBiO6	0.2727	metal	0	metal	0
Sr2Cu6P5	0	metal	0	metal	0
SmGaRh2	0	metal	0	metal	0
C2F	2.0832	non-metal	3.77357	metal	0
MgTi(FeO2)4	1.4543	metal	0	metal	0
Pr3Sb5Pd6	0	metal	0	metal	0
HPb3Cl4OF	0	non-metal	3.34039	non-metal	3.34039
Na7La2Nb2Si5PO24	2.0639	non-metal	2.82241	metal	0
Mg(CoO2)2	0.2174	metal	0	metal	0
Li2Fe3(BO3)3	0.5566	non-metal	2.96985	metal	0
CdFeO3	0	metal	0	metal	0
CsCN	4.9663	non-metal	3.80144	metal	0
Li2MnP3O10	1.3778	non-metal	4.08074	metal	0
KAlSi3Ni3(HO6)2	3.2453	non-metal	3.40838	metal	0
YEr(FeO3)2	1.5885	metal	0	metal	0
VReO4	0	metal	0	metal	0
Ca(WO2)4	1.1844	metal	0	metal	0
Li2FePCO7	1.7891	non-metal	2.69814	metal	0
Ba5V5O14	1.3249	metal	0	metal	0
MgV4O7F5	1.1669	metal	0	metal	0
NaMg30BO32	4.1071	non-metal	5.89378	metal	0
K3AsF6	4.2274	non-metal	6.90821	non-metal	6.90821
FeC3SO3	0.3394	non-metal	2.09541	metal	0
Ta2H	0	metal	0	metal	0
Na10U8W5O44	1.7426	non-metal	2.38886	metal	0
Li4Ti2Nb3Fe3O16	0.1104	metal	0	metal	0
TaVH4	0	metal	0	metal	0
VH7(CO2)4	1.8948	non-metal	2.88677	metal	0
LiFePd2	0	metal	0	metal	0
ZnCu3(BiO3)4	0	metal	0	metal	0
Sr2(GaAu)3	0	metal	0	metal	0
RbGaBP2HO9	4.6626	non-metal	4.78937	non-metal	4.78937
ZrSe2	0.3296	non-metal	1.54764	non-metal	1.54764
DyAlFe	0	metal	0	metal	0
Sr2NbCoO6	1.2556	metal	0	metal	0
SrCaLaSbO6	3.5438	non-metal	3.46098	non-metal	3.46098
SmCuO3	0.1218	metal	0	metal	0
Ba2YReO6	0	metal	0	metal	0
Ca3SiH30CSO25	4.4149	non-metal	6.6207	non-metal	6.6207
Sc2Se3	0.5374	non-metal	2.09157	non-metal	2.09157
Na3FePCO7	3.5016	non-metal	3.23596	metal	0
UB2Ru3	0	metal	0	metal	0
AgBiSe2	0.2616	metal	0	non-metal	0.27264
GaN	0.1326	non-metal	3.32414	non-metal	3.32414
K2U(Si2O5)3	0.1158	non-metal	3.99849	metal	0
SmH2	0	metal	0	metal	0
Hf2SiMo3	0	metal	0	metal	0
CuSnO12	0	metal	0	metal	0
Pr2MgCuO4	0	metal	0	metal	0
Gd(Co2B)6	0	metal	0	metal	0
Rb2V(PO4)2	2.6422	non-metal	2.91802	metal	0
Ni(HO)2	0	metal	0	metal	0
Ag3Pd	0	metal	0	metal	0
Tl3Ag	0	metal	0	metal	0
AlH5(SeO4)2	4.4382	non-metal	5.48234	non-metal	5.48234
NaMg14TiO16	3.5741	non-metal	2.99536	metal	0
Sr2RuO6	0.2021	non-metal	2.91504	metal	0
Ba2TmPaO6	3.4494	metal	0	metal	0
LiErTl2	0	metal	0	metal	0
K2Mn(SnSe3)2	0.8791	non-metal	1.82188	non-metal	1.82188
MnSn	0	metal	0	metal	0
Na2CaPb3(CO3)5	3.7438	non-metal	3.48896	non-metal	3.48896
RbLa(SeO4)2	3.5194	non-metal	4.47165	non-metal	4.47165
Bi2(Br3N)3	0.1206	metal	0	non-metal	1.54924
NaCrNO6	1.2012	non-metal	1.86367	metal	0
Li2Zn(HCl2)2	2.6157	non-metal	4.45212	metal	0
ErSe2NO11	0.5793	non-metal	3.92551	non-metal	3.92551
Ce3Ni2Sn7	0	metal	0	metal	0
ScGeRh	0	metal	0	metal	0
Na3Sn	0	metal	0	metal	0
Li2CrO4	2.6674	non-metal	2.6107	metal	0
LiNiBO3	1.8428	non-metal	3.12519	metal	0
Tb11Sn10	0	metal	0	metal	0
BiC2O5	0	non-metal	3.65635	metal	0
TmLuCu2	0	metal	0	metal	0
Cs2SbAuI6	0	non-metal	1.70889	non-metal	1.70889
Nb2ReW	0.1085	metal	0	metal	0
HoAlGe	0	metal	0	metal	0
BiO2	0	non-metal	2.80489	metal	0
Nb3Se10Cl3	1.0269	non-metal	1.60957	non-metal	1.60957
K2NaCa2TiSi7HO20	0	non-metal	3.34681	non-metal	3.34681
Mg14ZnCO16	2.2514	non-metal	3.14158	non-metal	3.14158
Ba(AlSi)2	0	non-metal	1.00065	metal	0
Th3Rh	0	metal	0	metal	0
HBr	4.486	non-metal	7.3471	non-metal	7.3471
LiFePO4	3.1927	non-metal	2.43061	metal	0
Na5Fe2P2(CO7)2	1.2074	non-metal	3.2521	metal	0
ZnAg2P2O9	0	non-metal	3.03523	metal	0
Nd2Fe15Si2	0	metal	0	metal	0
Ti2Pd	0	metal	0	metal	0
MgMn4ZnS8	0	metal	0	metal	0
TbTmIn2	0	metal	0	metal	0
SrPrGdCoO6	0	non-metal	2.23488	metal	0
LaTiNbBi2O9	2.0653	non-metal	2.75574	non-metal	2.75574
Li7VO5F	1.8857	non-metal	2.64837	metal	0
K4Zn(WO4)3	4.2269	non-metal	3.35425	non-metal	3.35425
Pm3Ti	0	metal	0	metal	0
Sm3GaCoSe7	0	metal	0	non-metal	1.12768
LaYNi10	0	metal	0	metal	0
MgAu4Se4(ClO3)4	0.5009	non-metal	2.80935	non-metal	2.80935
Ce3(BN2)2	0	metal	0	metal	0
Ba3(Ge4Ir)4	0	metal	0	metal	0
LiCa2Ag	0.6486	non-metal	0.607347	metal	0
LiMoO2	2.2916	non-metal	2.66796	metal	0
Yb3Ge8	0	metal	0	metal	0
Mn3TeO8	0	non-metal	2.09101	metal	0
UH16C4(NO3)4	1.9701	non-metal	4.79063	metal	0
GaPPd5	0	metal	0	metal	0
Al6CO7	0	non-metal	5.17143	metal	0
AcTlTe2	0.6253	non-metal	1.08569	non-metal	1.08569
NdNiAs	0	metal	0	metal	0
Rb2CuCl4	0	metal	0	metal	0
LiMg	0	metal	0	metal	0
Ti4H5	0	metal	0	metal	0
MgTi2ZnO6	3.1877	non-metal	2.73871	metal	0
CaPd2Pb	0.1359	metal	0	metal	0
Li7Mn8(BO3)8	0	non-metal	3.64558	metal	0
Mg3V4(PO4)6	1.9549	non-metal	3.13458	metal	0
NdRh3C	0	metal	0	metal	0
LiFe6Ge5	0	metal	0	metal	0
PrS3(NO3)3	1.1833	non-metal	4.5109	metal	0
Hg2P2H6O7	2.8056	non-metal	2.97371	non-metal	2.97371
LiMo2PO8	1.1268	non-metal	3.73282	non-metal	3.73282
Li17Sn4	0	metal	0	metal	0
Cr2O3	2.3438	metal	0	non-metal	1.97789
Li4CrO4	1.779	non-metal	1.88151	metal	0
Li9Mn7O16	0.4606	non-metal	2.95282	metal	0
Li4Ti4Mn5O18	0.2472	metal	0	metal	0
AlH15(OF)6	6.1309	non-metal	9.12953	metal	0
EuHg3	0	metal	0	metal	0
Pm3Sm	0	metal	0	metal	0
Ce2AlRu	0	metal	0	metal	0
Zn2TeWO6	0.435	non-metal	3.33977	metal	0
O2	2.7767	non-metal	6.48369	metal	0
Ni10Sn5P3	0	metal	0	metal	0
LuMg2Cr3S8	0.9055	metal	0	metal	0
Li2MnCo3O8	0	metal	0	metal	0
KMg6Nb	0	metal	0	metal	0
Ba3FeO5	0	non-metal	2.11671	metal	0
Sm2TlIn	0	metal	0	metal	0
Li15Nb16O48	0	metal	0	metal	0
KSrMg6	0	metal	0	metal	0
LaPrZn2	0	metal	0	metal	0
Sm3TlTe6	0.0276	non-metal	0.875123	non-metal	0.875123
Eu(GeAu)2	0	metal	0	metal	0
Li2CuF5	0	metal	0	metal	0
CuGeO3	0	metal	0	metal	0
Li7Co5O12	0.5083	metal	0	metal	0
Cu2SiS3	0.8566	metal	0	metal	0
YSn3	0	metal	0	metal	0
LiFe2OF3	2.8823	non-metal	4.61934	metal	0
SrVN2	0.2572	metal	0	metal	0
GeRu	0.1291	metal	0	metal	0
Mg14ZnCu	0	metal	0	metal	0
KPrGdGeO6	0	non-metal	3.76681	non-metal	3.76681
YbPd2Au	0	metal	0	metal	0
Ca2YCrO5	2.1246	non-metal	2.00899	metal	0
LiThPt2	0	metal	0	metal	0
Li2H2SeO5	3.6272	non-metal	4.89754	metal	0
CoP3H33C11I	1.828	non-metal	2.52292	metal	0
Rb3GaF6	5.6871	non-metal	8.19445	metal	0
Mg14TiV	0	metal	0	metal	0
LiAcO3	0	metal	0	metal	0
BaSrV4O12	0.1494	non-metal	2.58263	non-metal	2.58263
Ba9Ca3(MoN4)4	2.3264	non-metal	2.28657	metal	0
Li2Cr2H4O9	2.6469	non-metal	3.50515	metal	0
Li3Er3(TeO6)2	3.5823	non-metal	3.75201	metal	0
Tb7NiI12	0	metal	0	metal	0
LiHfMg14O15	2.224	metal	0	metal	0
MnCo2TeO6	1.4605	non-metal	2.32611	metal	0
SrMg5	0	metal	0	metal	0
Ca	0	metal	0	metal	0
Li5Mn3O8	0	non-metal	2.48921	metal	0
Yb5ErCl13	4.5217	metal	0	metal	0
Na4Cd7(N5O6)6	2.8612	non-metal	2.41847	metal	0
EuBO3	0	metal	0	metal	0
Ba2GdB2ClO6	0	non-metal	3.25562	non-metal	3.25562
Re(WO4)2	0.1038	metal	0	metal	0
Cs2HgSbBr6	0	metal	0	non-metal	1.64618
InGe3	0	metal	0	metal	0
Bi	0	metal	0	metal	0
SrMg6C	0	metal	0	metal	0
InCuTe2	0	metal	0	metal	0
HoAlAg2	0	metal	0	metal	0
Mg6CoNiO8	2.4869	non-metal	1.74957	metal	0
PrCu6	0	metal	0	metal	0
La3Ge3Br2	0	metal	0	metal	0
Sr3Tl(FeO4)2	0	metal	0	metal	0
Li3P2WO8	3.9047	non-metal	3.74354	metal	0
Ca3Ga2(Ge2O7)2	3.0145	non-metal	5.18558	non-metal	5.18558
BaPrEuSbO6	0.6932	metal	0	metal	0
KBi(PO3)4	4.8281	non-metal	4.20766	metal	0
NaPrV4O12	0.1316	metal	0	metal	0
K3Zr2S(O2F3)3	0.3535	non-metal	4.59498	metal	0
LiCa2Nb3O10	1.633	non-metal	3.4299	non-metal	3.4299
TiSiGe(SO6)2	2.5308	non-metal	4.00724	metal	0
Ca5Au3	0	metal	0	metal	0
LiCuPO4	0	non-metal	2.7799	metal	0
LiCu2P3(HO5)2	1.399	non-metal	2.94992	metal	0
Al2ZnS4	0	non-metal	3.31609	non-metal	3.31609
InCu2	0	metal	0	metal	0
Mn7SnN2	0	metal	0	metal	0
Al	0	metal	0	metal	0
NaV(OF)2	2.1974	non-metal	4.44025	non-metal	4.44025
MgAg2(PS3)2	2.2038	non-metal	2.03932	non-metal	2.03932
TlBS2	1.759	non-metal	2.37741	non-metal	2.37741
Na2La2PtO6	2.0959	non-metal	2.32285	metal	0
LiTl3	0	metal	0	metal	0
Hg3(TeCl)2	1.9134	non-metal	2.61639	metal	0
ErCoSi2	0	metal	0	metal	0
Pr2PbS4	2.0295	non-metal	2.02839	metal	0
Cd13I28	0	non-metal	3.37358	metal	0
Li6Mn3P6WO24	0.2414	non-metal	3.16102	metal	0
Na10Ta2Al6Si7S5O48	3.0297	non-metal	3.93131	metal	0
LaF3	4.816	non-metal	6.93479	non-metal	6.93479
BaH4O3	3.9419	non-metal	5.93188	non-metal	5.93188
Cs2LiInBr6	1.5789	non-metal	3.75834	non-metal	3.75834
LiZr2N3	2.1416	non-metal	2.66036	metal	0
Mg6Si5	0	metal	0	metal	0
Na6Ca2Mg2SiS5O24	3.6694	non-metal	5.32032	metal	0
TiCrCuS4	0.0326	metal	0	metal	0
Sr3P4	0.8898	non-metal	1.79942	metal	0
Li2Mn3(BO3)3	0	non-metal	3.09799	metal	0
K2Zr2ZnH12(OF2)6	6.7107	non-metal	6.94181	non-metal	6.94181
NaHfTaSi2SO12	3.4003	non-metal	2.9201	non-metal	2.9201
PrNiSn	0	metal	0	metal	0
Cd5(PO5)4	0	non-metal	4.65032	metal	0
Tl3Ir(NO2)6	0	metal	0	metal	0
Ba4Nd(IrO4)3	0	metal	0	metal	0
SrIF	4.3096	non-metal	4.11894	metal	0
Sc2GaPd	0.2138	metal	0	metal	0
TbBi3	0	metal	0	metal	0
YAl8Ni3	0	metal	0	metal	0
Na7Zr4Si5PO24	4.384	non-metal	3.32757	metal	0
Dy(PO3)3	5.5999	non-metal	5.65897	metal	0
Li3Mn4SnO8	0	metal	0	metal	0
LiCoPO4	2.9922	non-metal	2.19006	metal	0
PmInCu2	0	metal	0	metal	0
Mn6O5F7	0	metal	0	metal	0
MgFe2(HO2)2	0.9684	metal	0	metal	0
K2Li2TiO4	4.2118	non-metal	2.80228	non-metal	2.80228
Fe3(PO8)2	0.0643	metal	0	metal	0
NiP2N2(O6F)2	0.841	non-metal	4.64682	metal	0
Ce3Ge13Ru4	0	metal	0	metal	0
Mg149In	0.5289	metal	0	metal	0
Ba7Na5Li3N3	0	metal	0	metal	0
NaTa2Zn2P3(SO8)3	2.0688	non-metal	4.20529	metal	0
Y2(MoO4)3	3.4423	non-metal	3.43125	non-metal	3.43125
Li9Cu2(HO2)4	0	metal	0	metal	0
Lu5Co19P12	0	metal	0	metal	0
PrCu3(RuO3)4	0	metal	0	metal	0
BaCaLaSbO6	3.5874	non-metal	3.41681	non-metal	3.41681
Rb3SbS4	2.0619	non-metal	1.66404	non-metal	1.66404
Sr4Mn2Cu3(SO)4	0	metal	0	metal	0
Mn2Zn3(Si2O7)2	1.7039	non-metal	3.33693	metal	0
Li4MnV3(P2O7)4	0.3171	non-metal	3.50515	metal	0
CuAg2(PO3)4	0.3957	metal	0	metal	0
Na2La4Si3Ge4(S3O16)3	0.2486	non-metal	4.96191	metal	0
GaGeRu2	0	metal	0	metal	0
Sr3PbS4	2.2159	non-metal	2.69912	non-metal	2.69912
As3(HO2)5	3.0666	non-metal	4.67695	metal	0
TmAlCo4	0	metal	0	metal	0
Li8BiO3	0	metal	0	metal	0
Fe3OF5	0.595	metal	0	metal	0
La(SiPt)2	0	metal	0	metal	0
ZrPOs	0	metal	0	metal	0
Tb2Se3O20	0.3744	non-metal	4.19163	metal	0
TaTiN2	0	metal	0	metal	0
Ca(CuGe)2	0	metal	0	metal	0
CrGaTe	0	metal	0	metal	0
MnOF	0	metal	0	metal	0
PrI3O10	0.8557	non-metal	4.27596	metal	0
Sr5(RuN3)2	0	metal	0	metal	0
Mn3CoSn2(PO4)6	0	metal	0	metal	0
NaCl7	0.4348	non-metal	7.65627	metal	0
Pr11Hg45	0	metal	0	metal	0
ZnBi3P3O13	2.3749	non-metal	3.50592	metal	0
La2RuAu	0.0517	metal	0	metal	0
Na4TaZnSi2PO12	2.6496	non-metal	3.01894	metal	0
Al2Ni9Pd	0	metal	0	metal	0
Li4Fe3TeO8	1.1877	non-metal	2.70752	metal	0
V2Ni(PO5)2	1.2062	metal	0	metal	0
NaMgPH18O13	4.6447	non-metal	7.38082	non-metal	7.38082
CsMn2(PO3)6	0	non-metal	5.37935	metal	0
Mn3O5F	0	metal	0	metal	0
Rb3BP2	1.5859	non-metal	1.51669	metal	0
Ca3Co4Sn13	0	metal	0	metal	0
CoTeO3	0	metal	0	metal	0
RbYO2	3.6087	non-metal	3.29939	metal	0
HfScTc2	0	metal	0	metal	0
UNiAs2	0	metal	0	metal	0
MgBi3P3O13	2.8387	non-metal	3.82261	metal	0
LiVF4	2.0189	non-metal	5.17553	metal	0
FeSiO4	0.009	non-metal	2.5436	metal	0
NdTl(WO4)2	3.252	non-metal	2.59585	non-metal	2.59585
Na2CuAsCO7	0	non-metal	2.09059	metal	0
Na2MgV2Cd2O8	0.9552	non-metal	2.41467	metal	0
CaEuMg2	0	metal	0	metal	0
Li2MnSi4O11	0.9706	non-metal	3.1854	metal	0
MgV4Zn2O10	0.568	metal	0	metal	0
CsNpMoO6	0.3369	metal	0	metal	0
NbCr3(AgS4)2	0	metal	0	metal	0
TiNb3O6	0.5208	metal	0	metal	0
CrP3H17N3O13	2.7258	non-metal	3.61853	metal	0
Ce(GeRu)2	0	metal	0	metal	0
K(MoO2)4	0.3348	metal	0	metal	0
NbSeN	0	metal	0	non-metal	1.33326
CaMg2	0.1773	metal	0	metal	0
La4CdPt	0	metal	0	metal	0
Tl(MoO3)3	0	metal	0	metal	0
Eu2NiPtO6	0	metal	0	metal	0
Co(CO)4	2.6524	non-metal	3.23272	metal	0
K3C6N9O	2.6745	non-metal	4.59165	metal	0
Mg2Ti	0	metal	0	metal	0
Li3Mn4FeO8	0	metal	0	metal	0
Y7(CuTe4)3	0.5665	non-metal	1.10522	metal	0
Sr2Cr2GaO7	0	metal	0	metal	0
LiMn2P2(O4F)2	0.2167	non-metal	3.36856	metal	0
Ce3Si2S8Br	0.0883	metal	0	non-metal	1.5102
Ba3BAsO3	1.5233	non-metal	2.65245	non-metal	2.65245
H9C3N6ClO5	4.4935	non-metal	5.23163	metal	0
Sc3TaP2(SO6)4	3.1192	non-metal	4.64914	metal	0
SmFeB4	0	metal	0	metal	0
Sr2CaSn5	0	non-metal	0.650234	metal	0
NaSeO3	0.333	non-metal	4.41242	metal	0
NdMn2	0	metal	0	metal	0
Sc7As3	0	metal	0	metal	0
ScBrO	3.236	non-metal	2.93519	metal	0
Na2BeSiO4	2.9149	non-metal	6.30546	non-metal	6.30546
Ca7(H6Cl)2	3.6946	non-metal	3.61404	metal	0
Mg4Si7	0	metal	0	non-metal	1.84949
Tb6Al3Si	0	metal	0	metal	0
Na6Zn7Sn(SO4)12	2.6018	non-metal	3.79745	metal	0
Na2Sc4Nb4Si5S7O48	1.3067	non-metal	4.53312	metal	0
LiMn3(O2F)2	0.3506	non-metal	3.66167	metal	0
Na3Ga	0	metal	0	metal	0
KMnN	0	metal	0	metal	0
Ho2AlCd	0	metal	0	metal	0
Nb3B4	0	metal	0	metal	0
K(V3S4)2	0	metal	0	metal	0
BaAlCuSbO5	0	metal	0	metal	0
Lu2Sn2O7	2.6183	non-metal	2.98387	metal	0
NiSn3(ClO)6	0.0231	non-metal	2.65575	metal	0
Nd3(Al3Ru)4	0	metal	0	metal	0
LaFeGe	0	metal	0	metal	0
Cs4Ti3S14	1.2347	non-metal	1.67274	metal	0
SrAc3	0	metal	0	metal	0
Ba2CuTe2F	0	non-metal	2.90771	metal	0
CaGdS2	0	metal	0	metal	0
YGePd2	0	metal	0	metal	0
SrCa7Mn8O20	0	metal	0	metal	0
Sb4OsC6(O3F11)2	4.4837	non-metal	4.67106	metal	0
BaSr(FeO2)4	0.6352	metal	0	metal	0
YGa2Ni3	0	metal	0	metal	0
NaBiTeO5	2.3709	non-metal	3.32937	non-metal	3.32937
Ca2BAsO8	0	non-metal	4.28378	non-metal	4.28378
Li3FeO4	0	non-metal	2.19168	metal	0
FeH8SO8	4.0183	non-metal	3.4274	non-metal	3.4274
Na6Sn2C4SO16	2.3951	non-metal	4.26722	non-metal	4.26722
Li2Ti3ZnO8	2.3708	non-metal	2.80017	metal	0
NdAu3	0	metal	0	metal	0
Dy5Co2Bi	0	metal	0	metal	0
HgO2	0.1567	non-metal	2.88038	metal	0
Er4Cu5P7	0.364	non-metal	1.01313	metal	0
Ba4Na(IrO4)3	0	metal	0	metal	0
Fe10O11F9	0	metal	0	metal	0
Ce	0	metal	0	metal	0
PtPb4	0	metal	0	metal	0
SrCaSi	0.4541	non-metal	1.59883	metal	0
NaFe12O19	0	metal	0	metal	0
Al3Ag	0	metal	0	metal	0
U3Sb4	0	metal	0	metal	0
Y4S3N2	2.165	non-metal	1.99679	metal	0
Li3NiO2F	2.4594	non-metal	3.22109	metal	0
NaBH4	5.4542	non-metal	3.30602	metal	0
MgTi2O4	0	metal	0	metal	0
Li4Fe3Co2Sn3O16	0	non-metal	2.33792	metal	0
Ge7H18O23	2.6785	non-metal	5.33263	metal	0
Li4Cr2Si3O10	2.3486	non-metal	2.16517	metal	0
Mn4Bi3NO15	0.8881	non-metal	2.24803	non-metal	2.24803
NaSc3Zn(SO4)6	3.9778	non-metal	4.73035	metal	0
TbBr3	2.8564	non-metal	2.5647	metal	0
Cs4IrO4	0.3652	non-metal	1.83694	metal	0
Cr4(PO4)3	0	metal	0	metal	0
K2LiLa4O7	0	metal	0	metal	0
TiPd	0	metal	0	metal	0
Al2Sn2O7	1.3516	non-metal	4.29783	metal	0
LiFePH2O5	3.6175	non-metal	3.3332	metal	0
Na2ZnH3Cl4	2.2777	non-metal	4.2934	metal	0
BaF3	0	metal	0	metal	0
Mn2Bi3Sb3O14	1.7417	non-metal	2.3144	non-metal	2.3144
Fe5(O4F)2	0	metal	0	metal	0
Sr5Sb3	0.1143	metal	0	metal	0
Na4Zr2TiMnSi4(O8F)2	2.4338	non-metal	4.05317	metal	0
Cu(CO4)2	0	metal	0	metal	0
Nb2Co(P2O7)3	1.1986	non-metal	3.77407	metal	0
Ba2Fe8Ni3(SbO11)2	0.6248	non-metal	2.25005	metal	0
Ta2Si(PO6)2	3.7612	non-metal	3.2302	metal	0
SbTePd2	0	metal	0	metal	0
Al2Si2O11	0	non-metal	5.82816	metal	0
PPbO4	0	non-metal	4.19423	metal	0
MgTiO2	0.1709	metal	0	metal	0
RbSr2I5	3.6702	non-metal	6.03966	non-metal	6.03966
Li6Mn3CoO10	0.8843	non-metal	2.59818	metal	0
Pr2Fe17C3	0	metal	0	metal	0
Ca4Al11Si13(AgO16)3	2.4763	non-metal	3.54469	metal	0
Te4Mo3WSe4	0.525	non-metal	1.39872	metal	0
PuHg3	0	metal	0	metal	0
Ni17(As3O16)2	1.6063	metal	0	metal	0
Li6Hf2O7	3.9985	non-metal	3.9986	metal	0
SrBi2Br2O3	0	non-metal	2.2764	non-metal	2.2764
LiPrS2	1.8884	non-metal	3.33457	metal	0
ZnCrSiO5	0	non-metal	2.93054	metal	0
Na3Ga3Si3O16	0	non-metal	5.19811	metal	0
Zr2GaCo3	0	metal	0	metal	0
Tb(PO)2	0	non-metal	2.50718	metal	0
Na14Y4Sc4Si7S5O48	3.5863	non-metal	3.5116	metal	0
CaIn2Cu	0	metal	0	metal	0
Na3YZnSi(SO6)2	3.3827	non-metal	3.47629	metal	0
Cs2LiTaCl6	0	metal	0	metal	0
Nd2Pb5F16	4.1182	non-metal	3.0857	metal	0
NaHoGeO4	3.6138	non-metal	3.82675	metal	0
CaMg6Cu	0	metal	0	metal	0
Tl3Pt	0	metal	0	metal	0
Ba2YCu3(PbO4)2	0	metal	0	metal	0
MnO2	0	metal	0	non-metal	1.9862
Li9V14O35	0.5067	metal	0	metal	0
ZnBP2PbO9	0.3284	non-metal	3.96981	non-metal	3.96981
LiCoO2	0	non-metal	2.82338	metal	0
CuSNO3	0.141	non-metal	2.71195	metal	0
KSbO3	2.4868	non-metal	3.28291	metal	0
Ni2Mo	0	metal	0	metal	0
Li5Ni6(P2O7)4	0.9115	non-metal	2.52359	metal	0
U(MoO6)2	1.2438	metal	0	metal	0
MgHg8(W2O7)4	1.4639	non-metal	2.91565	metal	0
TaTl6VS8	2.1011	non-metal	2.06438	non-metal	2.06438
Mg6ZrMn	0	metal	0	metal	0
CaCuH4(CO2)4	0.4617	non-metal	2.65787	metal	0
V2CN	0	metal	0	metal	0
Li9Nd2(PS4)5	2.6719	non-metal	3.39738	non-metal	3.39738
Mo2P3O11	0.0803	non-metal	4.11813	metal	0
Mo3W(SeS3)2	0.7376	non-metal	2.09577	metal	0
Yb5Pt3	0	metal	0	metal	0
Ti6Al16Ni7	0	metal	0	metal	0
Li2Mn3CoO8	0	metal	0	metal	0
V3PC	0	metal	0	metal	0
Ba2Mg(NiO3)2	0	non-metal	2.8312	metal	0
MgFe6(OF)6	0.4348	metal	0	metal	0
LiZn2(FeO2)4	1.292	metal	0	metal	0
Ba5(GaS4)2	2.6572	non-metal	3.24155	non-metal	3.24155
Cs3V(Cl3O2)2	0	non-metal	3.43207	metal	0
B5H15C3N	4.0901	non-metal	2.4273	metal	0
Y5Mg8Cu5	0	metal	0	metal	0
Fe2OF3	1.3483	metal	0	metal	0
HoMnAl	0	metal	0	metal	0
Dy(Bi3O5)4	0	non-metal	2.55815	metal	0
KCuTeO6	0.7795	non-metal	3.10189	metal	0
BaMgSi	0.1257	metal	0	metal	0
CeAl3Pt	0	metal	0	metal	0
MgCr2O4	0.0042	non-metal	1.34335	metal	0
Tm3PbC	0	metal	0	metal	0
Li3TiPCO7	0.1017	non-metal	2.75716	metal	0
HfO3F4	0.6691	non-metal	4.70613	metal	0
Na(Mo2O3)2	0	metal	0	metal	0
Te3P2O11	3.289	non-metal	4.51754	metal	0
BaSrSmSbO6	3.5046	non-metal	3.22422	metal	0
Tb2Ni12P7	0	metal	0	metal	0
SrCa7Fe2(Co3O10)2	0	metal	0	metal	0
Pr4NiS7	0.5918	metal	0	metal	0
Np(CuSi)2	0	metal	0	metal	0
Na4CaZr2TiSi4(O8F)2	3.3247	non-metal	4.22743	non-metal	4.22743
BaZrNbInO6	0.6061	non-metal	3.0437	metal	0
Cs4SiO4	2.4373	non-metal	3.17931	metal	0
BaMg4Ge3	0	metal	0	metal	0
Bi6Br7	1.3885	non-metal	0.962451	non-metal	0.962451
LiTaF6	6.1518	non-metal	6.15987	metal	0
Li4CrTe(WO6)2	0	non-metal	2.55616	metal	0
LiLuGe	0	metal	0	metal	0
Na5(NiO2)9	0.3164	metal	0	metal	0
MnZnO2	0	metal	0	metal	0
Zn(C4N3)2	3.0133	non-metal	2.95261	metal	0
Y2TlHg	0.1209	metal	0	metal	0
PaFe3	0	metal	0	metal	0
TiCuAu2	0.2223	metal	0	metal	0
PrPO4	5.4684	non-metal	4.96646	non-metal	4.96646
Sr6MgMo3O14	0.3548	non-metal	3.02913	metal	0
Ca3AlN3	2.4565	non-metal	3.73145	metal	0
NdTmTl2	0	metal	0	metal	0
PuFeC2	0	metal	0	metal	0
HoN	0	metal	0	non-metal	2.14246
Ba(SmTe2)2	0.6875	non-metal	1.22728	non-metal	1.22728
Li2SiNiO4	3.3467	non-metal	2.97943	metal	0
MgVAg3O4	0	metal	0	metal	0
CeHfMg14O16	0.1948	non-metal	3.82263	metal	0
Li3CoPCO7	2.4047	non-metal	2.3657	metal	0
Mn11ZnO16	0.6608	metal	0	metal	0
Ba2ZnAu	0	metal	0	metal	0
Cd(RhO2)2	0.8367	metal	0	metal	0
Mg(CoN)2	0	metal	0	metal	0
NaDyO2	4.0169	non-metal	4.16664	metal	0
Zr2CoOs	0	metal	0	metal	0
Sr4MgFe2(SO3)2	1.0546	metal	0	metal	0
TaMn2N3	0	metal	0	metal	0
AlV2O4	0.0364	metal	0	metal	0
Sb2P5O16	0	non-metal	4.46568	metal	0
HfTiRh2	0	metal	0	metal	0
Na6Nb4Al4Si7S5O48	1.546	non-metal	4.26927	metal	0
Na5Hf2In2SiP5O24	3.6435	non-metal	3.22666	metal	0
LiVFeP2(O4F)2	0	non-metal	2.58366	metal	0
BaZn(FeO2)4	0	metal	0	metal	0
NdP3(H5O7)2	5.224	non-metal	6.12045	metal	0
K2Co(SeO3)2	0	non-metal	2.29612	non-metal	2.29612
HoTa3	0	metal	0	metal	0
SrSmEuNbO6	0.2381	metal	0	metal	0
Mn3(W5C2)2	0	metal	0	metal	0
Na3GaSi2GeSO12	2.1227	non-metal	4.50784	metal	0
Sm2Mo2O7	0.2388	non-metal	2.11412	metal	0
Nd2Mg(CuO2)4	0.1165	metal	0	metal	0
ZnGaP2H4NO8	3.5802	non-metal	3.82065	metal	0
Li2V3(CO3)6	0.4431	non-metal	3.16575	metal	0
Eu3V2O7	0	metal	0	metal	0
ZnCl2	3.9778	non-metal	5.06976	non-metal	5.06976
Ca2B5H2ClO10	5.0989	non-metal	6.50962	non-metal	6.50962
MgCuAu2	1.6647	non-metal	0.967607	metal	0
Fe3(OF2)2	0.5979	metal	0	metal	0
Nd2ZnSb4	0	non-metal	0.730896	metal	0
NaTaZn3(SO4)6	1.3663	non-metal	4.04096	metal	0
Na4Cu(AsO4)2	0.4616	non-metal	2.59873	metal	0
MnV2P2(H4O7)2	0.111	non-metal	3.78721	metal	0
Cs4Re6C4S9N4	1.4641	metal	0	metal	0
SrNd2BeO5	3.8313	non-metal	2.97045	metal	0
Ho2Zr2O7	2.8438	non-metal	3.00359	metal	0
Mn7Fe3	0	metal	0	metal	0
BaSrNd4O8	3.4682	non-metal	2.83689	metal	0
YbAgPb	0	metal	0	metal	0
RbNbO3	1.3563	non-metal	3.43638	non-metal	3.43638
KNa4Cl5	4.9249	non-metal	8.68741	non-metal	8.68741
SrMg2	0	metal	0	metal	0
Ti3TlSi2P6O25	0.0176	non-metal	3.68958	metal	0
SbI(ClF3)2	1.8658	non-metal	4.19248	metal	0
LiSiBiO4	2.4523	non-metal	3.53505	non-metal	3.53505
Tl3In3SnSe8	0.1022	non-metal	1.18779	non-metal	1.18779
Sb2Os	0.3447	non-metal	0.346283	non-metal	0.346283
ScInCo2	0	metal	0	metal	0
BN	3.9617	non-metal	5.78328	non-metal	5.78328
V2Bi7O15	1.2289	non-metal	1.37338	metal	0
Sm2Fe4Co13	0	metal	0	metal	0
CeMnB4	0	metal	0	metal	0
P2WO8	2.6446	non-metal	4.56573	metal	0
Cu3(MoO3)4	0	metal	0	metal	0
Na14Mg6Si5Ge2S7O48	0.5142	non-metal	4.35926	metal	0
Ni7Sn8	0	metal	0	metal	0
Mg2Ga5Cu6	0	metal	0	metal	0
Th2Se3	0	metal	0	metal	0
Mg2Sn2O5	1.3139	non-metal	3.87457	metal	0
Na2GaHgCl6	0	metal	0	metal	0
DyInO3	1.5367	non-metal	3.46481	metal	0
CeSnPd	0	metal	0	metal	0
Ba(FeAs)2	0	metal	0	metal	0
LaTaBi2O7	1.9634	non-metal	3.0609	non-metal	3.0609
Ba8LiTa7O24	0	metal	0	metal	0
SrLa3MnO8	0	metal	0	metal	0
Al(OF)3	0.382	non-metal	6.54645	metal	0
LiBH4	6.6872	non-metal	3.31359	metal	0
Li7V3P8O29	0.358	non-metal	3.26049	metal	0
CdCu2GeSe4	0.0372	metal	0	metal	0
KNa(SbO3)4	0	non-metal	3.75323	metal	0
Sr2LiHg	0	metal	0	metal	0
CsHg5Cl11	2.7002	non-metal	3.97815	non-metal	3.97815
LiCrSiO4	2.2333	non-metal	1.67528	metal	0
Mg7SnN6	1.008	non-metal	3.0516	metal	0
CoRu	0	metal	0	metal	0
ZnS	1.2531	non-metal	3.38059	non-metal	3.38059
H7C(NO)3	3.2517	non-metal	5.67076	metal	0
LiFe2O3	1.5428	metal	0	metal	0
Li(MoO2)2	1.4741	non-metal	2.50924	metal	0
TiHgO3	0	non-metal	2.67282	metal	0
LaNb2AgO7	1.155	non-metal	2.41197	metal	0
Cs2InSbCl6	1.3727	non-metal	2.90135	metal	0
CrFeO3	0.4407	metal	0	metal	0
Na2Y3Te4(ClO4)3	3.6276	non-metal	3.09194	non-metal	3.09194
Ba2TaMnO6	1.1315	metal	0	metal	0
Tb2SiSeO4	2.5839	non-metal	2.67172	non-metal	2.67172
Ba2Tl2Zn2Fe3O10	0	metal	0	metal	0
SbTePt	0	metal	0	non-metal	0.410811
KClO3	5.5725	non-metal	5.67503	metal	0
PrSe2	0	metal	0	metal	0
Y4(CoB2)3	0	metal	0	metal	0
KInI4	2.5931	non-metal	2.55727	metal	0
K4Ag2Sn3S9O2	0.1499	non-metal	2.41859	metal	0
MgFeP2O7	4.3052	non-metal	2.60246	metal	0
LiMo(PO3)5	1.6246	non-metal	4.85582	metal	0
LiBrO	0	non-metal	3.5711	metal	0
PH9C2NO3F	5.6759	non-metal	4.71077	metal	0
NaCaSb2O7	0	non-metal	3.75317	metal	0
Nd2Mo4O15	2.5665	non-metal	2.64172	metal	0
LiV4O5F7	1.2058	non-metal	2.70907	metal	0
RbMg6Si	0	metal	0	metal	0
CsSbSe2	1.1312	non-metal	1.34239	non-metal	1.34239
NaHo3	0	metal	0	metal	0
Nb5Sb4	0	metal	0	metal	0
MnV5(PO4)6	0	metal	0	metal	0
LaYPb2	0	metal	0	metal	0
ZrCl3	0.3658	non-metal	3.19714	metal	0
CaH8C6S2(NO4)2	2.5632	non-metal	3.48302	metal	0
MgBi4(P2O7)4	0	non-metal	3.96892	metal	0
Ba2CaI6	3.8212	non-metal	6.26186	non-metal	6.26186
La2AlGe	0	metal	0	metal	0
TeI	0.7871	non-metal	0.99704	non-metal	0.99704
CrCo3C16NO14	1.608	non-metal	2.45972	metal	0
NdMgSn	0	metal	0	metal	0
ZrGeSe	0	metal	0	metal	0
NdErIn2	0	metal	0	metal	0
BaMg(MoO2)4	0	metal	0	metal	0
KLaHfCrO6	0	non-metal	2.28935	metal	0
MgFe12(OF)12	0.2731	metal	0	metal	0
Mn8Si8Mo3	0	metal	0	metal	0
Fe7(OF3)3	0.2633	metal	0	metal	0
Ca2Ta4Si3(SO6)6	2.3458	non-metal	4.02277	metal	0
LaCoSb2	0	metal	0	metal	0
Nb2Pd	0	metal	0	metal	0
TaFe4Si	0	metal	0	metal	0
IrN2	0.32	metal	0	non-metal	1.71752
Tb2Co17	0	metal	0	metal	0
Ca16Mn14Al2O47	0.2798	metal	0	metal	0
Ba2CaWN4	1.8248	non-metal	2.27214	metal	0
TbAl7Fe5	0	metal	0	metal	0
KMg30CoO32	2.3946	non-metal	3.2327	metal	0
TbCuPb	0	metal	0	metal	0
Yb6Mn23	0	metal	0	metal	0
Li4V3P8O29	0.4296	non-metal	3.51333	metal	0
K(MoO3)3	0	metal	0	metal	0
Na2ScNbSi2SO12	2.2677	non-metal	3.47545	metal	0
Er2MgTc	0	metal	0	metal	0
SrCaI4	3.645	non-metal	6.34432	non-metal	6.34432
ZnSn2(PO4)2	2.3894	non-metal	4.45698	non-metal	4.45698
H6CNF	5.7453	non-metal	3.65143	metal	0
CrReO4	0	metal	0	metal	0
Sc2(Co7B2)3	0	metal	0	metal	0
Ba2YMn3O8	0.1199	metal	0	metal	0
CrFeN2	0	metal	0	metal	0
MgTi2(HgO3)2	0.4841	metal	0	metal	0
Y3Si3Ni	0	metal	0	metal	0
Na2BeF4	0	non-metal	11.0985	non-metal	11.0985
Ag2TeO3	1.6273	non-metal	2.56873	metal	0
In5S5Br	1.1149	non-metal	1.92584	non-metal	1.92584
CeMgAu	0	metal	0	metal	0
Na2FeCu(CN)6	0	metal	0	metal	0
V2OF5	1.5134	non-metal	3.52374	metal	0
Li5(CoO2)4	0.2353	metal	0	metal	0
ThMnAl	0	metal	0	metal	0
Ho2C	0	metal	0	metal	0
Rb6HgSe4	1.3644	non-metal	2.53199	metal	0
Sb3Au2Xe2F19	0.8347	non-metal	3.15754	metal	0
Si4Bi2AsH38(C7Cl)2	2.3631	non-metal	2.31201	metal	0
Rb4Ge23	0	metal	0	metal	0
Gd2InPd2	0	metal	0	metal	0
Ba2MgVFeO6	1.87	non-metal	2.41961	metal	0
MgV2Cr4O12	0.4767	metal	0	metal	0
B5Mo2	0	metal	0	metal	0
K2CuAuCl6	0	metal	0	metal	0
Na4Zr2Ga2Si3(SO8)3	2.7091	non-metal	3.98801	metal	0
Co27Se32	0	metal	0	metal	0
AgClO2	0.9151	non-metal	2.35801	metal	0
NaCu4P2ClO9	0.1258	non-metal	2.59367	metal	0
Ag6Ge(S2Br)2	0.5586	metal	0	metal	0
Tl6SBr4	1.8121	non-metal	1.57917	non-metal	1.57917
Se2NCl3	1.3196	non-metal	2.58604	non-metal	2.58604
Ba3LiTa3Ti5O21	2.2708	non-metal	3.1083	non-metal	3.1083
Ca7ZrN6	1.1937	non-metal	2.13714	metal	0
CaMg	0	metal	0	metal	0
MnNb2Ru	0	metal	0	metal	0
Li(MnS2)2	0	metal	0	metal	0
Rb3LuO3	2.2466	non-metal	2.87395	metal	0
Ca2MgN2	0	non-metal	2.55542	metal	0
Sr2CoCO3F5	0.712	non-metal	3.29612	metal	0
Ta2Zn2NiO8	3.1694	metal	0	metal	0
CuSb2BrO3	0.7828	non-metal	2.24351	non-metal	2.24351
Li4TiCrO6	1.1303	non-metal	2.45045	metal	0
Mg2Bi	0	metal	0	metal	0
YHoIr2	0	metal	0	metal	0
DyCrGeO5	2.83	non-metal	2.35	metal	0
Li5(NbS2)7	0	metal	0	metal	0
KGa(PH)2	0.3734	non-metal	2.49293	metal	0
MgCd	0	metal	0	metal	0
NdEuCuS3	0	metal	0	metal	0
Sm4I6O	0	metal	0	metal	0
Ba6Ca11I34	3.4093	non-metal	6.34379	metal	0
Li5Co5(SnO6)2	0	non-metal	2.66104	metal	0
Ce(BRh)4	0	metal	0	metal	0
TbZn2	0	metal	0	metal	0
Gd3CuSnS7	1.2451	non-metal	1.8162	non-metal	1.8162
ScTaOs2	0	metal	0	metal	0
CaH16C4(NO)10	3.3534	non-metal	5.12899	metal	0
Ca5Cr3ClO12	0.9861	non-metal	2.02903	metal	0
Na4MgMn4O8	0	metal	0	metal	0
Li(HO)2	0	non-metal	6.38457	metal	0
Na2La2Al2SiS5O24	3.3643	non-metal	5.7619	metal	0
Li2TiCo3O8	0	metal	0	metal	0
Li2Fe(WO4)2	3.5503	metal	0	metal	0
K2ScTlBr6	3.0604	non-metal	3.18555	non-metal	3.18555
Ca3SbN	0.4075	non-metal	1.30192	metal	0
U3(C3O8)2	0	metal	0	metal	0
Lu2(WO4)3	3.8813	non-metal	2.9315	metal	0
Rb3TbV2O8	3.3869	non-metal	1.87262	metal	0
PmZnAg2	0	metal	0	metal	0
LiNd(MoO4)2	3.4291	non-metal	2.49982	metal	0
Ba2PdF6	1.5301	non-metal	3.24768	metal	0
InBi37Br48	1.3744	non-metal	0.749928	metal	0
MgTl2Pb16(Br9O4)2	0.8283	non-metal	1.12164	non-metal	1.12164
Er2Zn17	0	metal	0	metal	0
Na42Nb8Zn16Si21(S5O48)3	1.0117	non-metal	3.21458	metal	0
Ti2Ga2SiS5O24	2.1879	non-metal	4.73171	metal	0
SmTaO4	4.0536	non-metal	3.31882	metal	0
AgBO2	1.2099	non-metal	3.48741	metal	0
Hf(MoO4)2	2.1156	non-metal	2.85395	non-metal	2.85395
RbPSe3	1.2921	non-metal	1.80564	non-metal	1.80564
NaZn4H6SClO16	0.0114	non-metal	4.59986	metal	0
MgW2(BrO)4	0	non-metal	2.44613	metal	0
Tl2Mo3SeO12	2.3865	non-metal	2.67896	non-metal	2.67896
NaV2O4	0.758	metal	0	metal	0
Li3BiS4	1.6645	non-metal	2.2387	metal	0
Ta2VRu	0	metal	0	metal	0
Ba2LiSmCoCu2O7	0	metal	0	metal	0
MgZr3P2(SO6)4	3.4259	non-metal	5.20629	metal	0
Cs2KAsI6	1.885	non-metal	2.11019	non-metal	2.11019
SnPHO5	0	non-metal	4.58091	non-metal	4.58091
Pr2MgS4	0	non-metal	2.54095	metal	0
Li4V3Sn3(SbO8)2	0.2553	non-metal	2.80607	non-metal	2.80607
Yb14AlSb11	0.4154	non-metal	0.752829	metal	0
YbGa2Ag	0	metal	0	metal	0
NbPt3	0	metal	0	metal	0
FeSCl7	1.4664	non-metal	2.81042	metal	0
LiZn3	0	metal	0	metal	0
Y2Fe17C	0	metal	0	metal	0
HoMgPd	0	metal	0	metal	0
H4I3N	1.8564	non-metal	5.40774	metal	0
KMgSb(PO4)2	3.871	non-metal	4.53937	non-metal	4.53937
Cs2TiOF5	0.0446	non-metal	4.92959	metal	0
BaSrMn2Al9PbO20	1.233	non-metal	2.59349	metal	0
Al4P3(HO5)3	5.5706	non-metal	6.55807	metal	0
BaU2Se5	0	metal	0	non-metal	1.02499
HoHg3	0	metal	0	metal	0
CsAl(SiO3)2	4.7864	non-metal	5.06739	non-metal	5.06739
Li5Mn(CoO4)2	0	non-metal	2.58754	metal	0
Li3Co3(PO4)4	0.6477	non-metal	2.56679	metal	0
Hf2NiIr	0	metal	0	metal	0
Rb2NaSbBr6	2.5605	non-metal	2.35877	non-metal	2.35877
GdAs2Au	0	metal	0	metal	0
KHfMg14O15	2.1008	metal	0	metal	0
GaBr3	3.3559	non-metal	3.09845	non-metal	3.09845
Ni6O7	0	metal	0	metal	0
CaV2P2(H4O7)2	2.3443	non-metal	4.07808	metal	0
K4MgZn4H16(Br3O2)4	0.8254	non-metal	3.65694	non-metal	3.65694
K2Ga2B2O7	3.7999	non-metal	3.80461	non-metal	3.80461
NaNO3	2.7742	non-metal	4.35696	metal	0
Tb2Mg(NiO3)2	2.8739	non-metal	2.11067	metal	0
MgMoW3(Se3S)2	0.2352	metal	0	metal	0
TaMnGe	0	metal	0	metal	0
PrYMg2	0	metal	0	metal	0
K2GdAuCl6	1.5862	non-metal	3.82186	metal	0
Cr2AgTe4	0	metal	0	metal	0
BaMg	0	metal	0	metal	0
Sr(H8O5)2	3.092	non-metal	8.11964	metal	0
YWN3	1.5151	metal	0	metal	0
YBPt3	0	metal	0	metal	0
KNiN	0.2127	metal	0	metal	0
K3ReC4(N2O)2	2.392	non-metal	2.23299	metal	0
FeMoO4	2.037	metal	0	metal	0
NaCeHfZrO6	0.1458	metal	0	metal	0
BaYMgCrCuO5	0	metal	0	metal	0
CeSi2Ru	0	metal	0	metal	0
La2Cu(SeO3)4	0.429	non-metal	3.69943	non-metal	3.69943
K2Na2La2MgNb2O10	0.2427	metal	0	metal	0
RbHfMg14O15	1.6565	non-metal	3.68201	metal	0
RbI	3.7765	non-metal	6.30074	non-metal	6.30074
Zr2Al3Co	0	metal	0	metal	0
Rb2LiCeF6	0.5522	non-metal	6.79591	metal	0
CsMg14SiO16	0.4997	non-metal	5.42422	metal	0
Tm3Ir	0	metal	0	metal	0
Y2Si3Rh	0	metal	0	metal	0
TeW2Se2S	1.3632	metal	0	metal	0
LiCo2P3O10	2.7489	non-metal	2.34649	metal	0
NiH2(SN)4	0.8229	non-metal	1.59085	metal	0
Zn2P2H12O11	4.9444	non-metal	4.79902	non-metal	4.79902
RbLu(WO4)2	3.8471	non-metal	2.97479	non-metal	2.97479
Mg6CuBi	0	metal	0	metal	0
Mo(WO4)2	1.0847	metal	0	metal	0
K3B17	0.1435	non-metal	2.8028	non-metal	2.8028
Li3UO4	0.378	non-metal	3.60335	metal	0
RbMg14SiO16	0	non-metal	5.39954	metal	0
SrCa7Ti3Mn5O21	0.075	metal	0	metal	0
Sr6Nb2O11	0.0655	non-metal	3.40183	non-metal	3.40183
Ba(HO)2	4.1201	non-metal	5.6799	metal	0
Zr3In	0	metal	0	metal	0
Ba2MgMnMoO6	0.4873	non-metal	2.65956	metal	0
Sb3(PO4)4	0.0364	non-metal	4.92427	metal	0
LiMnF4	2.8601	non-metal	7.26584	metal	0
Li3Fe3(PO4)4	2.2551	non-metal	2.43486	metal	0
Li2V2(SO4)3	3.3511	non-metal	3.04664	metal	0
Sm(Al2Cr)4	0	metal	0	metal	0
Ba10V10O29	0.7658	metal	0	metal	0
SrNdAlO4	3.0873	non-metal	4.30564	metal	0
PrErZn2	0	metal	0	metal	0
Er2Si3	0	metal	0	metal	0
Ba2PrPbO6	0	non-metal	3.15158	metal	0
CsZn2P2HO8	3.9656	non-metal	4.28558	non-metal	4.28558
SiH6C4N5F6	0.1738	non-metal	5.81887	metal	0
WF5	3.0418	non-metal	4.07136	metal	0
Ti3NiSn2(PO4)6	2.0712	metal	0	metal	0
K2Ba(SO)12	2.6279	non-metal	4.30827	non-metal	4.30827
Tm3Pt4	0	metal	0	metal	0
CdS	0.2793	non-metal	2.79516	non-metal	2.79516
Cd(PO5)2	0	non-metal	5.42163	metal	0
Er2HfS5	1.2529	non-metal	1.14079	non-metal	1.14079
K2Cu(SO5)2	0.0478	non-metal	3.57311	metal	0
Li2HfO3	4.1189	non-metal	3.69454	metal	0
FePH5CO8	2.527	non-metal	3.89157	metal	0
Mg30VNiO32	2.0588	non-metal	2.5025	metal	0
CeNiSn	0	metal	0	metal	0
Dy2Pd2Pb	0	metal	0	metal	0
KCaBr3	4.4047	non-metal	6.8617	non-metal	6.8617
Cs2TlHgI6	0	metal	0	non-metal	2.68718
KLaTa2O7	2.2635	non-metal	3.51548	non-metal	3.51548
ZnP2(H4O5)2	4.7805	non-metal	4.68951	non-metal	4.68951
GdVB4	0	metal	0	metal	0
Mn5O3F5	0.0654	metal	0	metal	0
Ni2H	0	metal	0	metal	0
K3W2Cl9	1.2444	non-metal	5.00122	metal	0
KCrH24(SO10)2	4.8217	non-metal	6.39946	metal	0
Ba2Y5F19	6.1194	non-metal	6.86867	metal	0
InCo3SnS2	0.1967	metal	0	metal	0
SrNi2(PO4)2	0	non-metal	2.89472	metal	0
Ca2PtAu	0.1116	metal	0	metal	0
MgSnO2	0.8924	non-metal	3.49276	non-metal	3.49276
Ge	0	metal	0	non-metal	1.0442
Ni3(BiO2)10	0	non-metal	2.0814	metal	0
Na2CaGaP(SO6)2	2.0894	non-metal	5.51088	non-metal	5.51088
Gd2(WO4)3	3.6577	non-metal	3.02694	metal	0
Ca(Al4Co)2	0	metal	0	metal	0
Rb2MgH4	3.313	non-metal	2.82646	metal	0
NdPO4	5.5532	non-metal	3.94072	metal	0
Na2GaSn(PO4)3	3.1944	non-metal	4.83297	metal	0
Eu(InAs)2	0	metal	0	metal	0
NaCd2Pd	0.3179	metal	0	metal	0
LiErSe2	1.6151	non-metal	2.44643	metal	0
ScGaCo2	0	metal	0	metal	0
[truncated: 103,584 more rows]

## Sheet: Experimental non-metal set 1
formula	bandgap (eV)
Hg0.7Cd0.3Te	0.35
CuBr	3.077
LuP	1.3
Cu3SbSe4	0.4
ZnO	3.436
PtSb2	0.08
ZnIn2S4	2.68
K2Cd3Te4	2.26
K4Sn3Ce3S14	2.46
Pb6B2CrO12	1.8
InSb	0.22
Sr2Be2B2O7	8
K2CuNbS4	2.82
PrTe2	1.02
BAs	1.46
Ba4Ga4GeSe12	2.18
CuBr	2.94
HgSe	0.07
AgIn5Te8	0.47
Rb7Th2P6Se21	2.07
TlS	1.37
CdS	2.501
Al2Se3	3.1
In2GeTe3	0.68
BiSeBr	1.5
GaAs0.4P0.6	2.1
K2AuPS4	2.63
CsH3Se2O6	4.77
CsB3GeO7	5.76
Pb0.97Sn0.03Te	0.3
PtAs2	0.55
SnGa4S7	3.1
Si3N4	5.1
Gd1.05Sc0.95Se3	1.2
Cs2ZnGe3Se8	2.31
CeO2	3.41
KAgAsS2	2.21
Mn11Si19	0.8
SrTe	3.73
Pb0.97Se0.97Sn0.03Se0.03	0.21
LaCuOS	3.14
AlSb	1.666
Tl2AuPS4	2.2
Cs3Sn3F2Cl7	2.96
Cs1.13Cd1.13Bi2.87Se6	1
AgI	3.0247
PtSb2	0.112
Hg0.1Zn0.9Te	1.83
TlBiTe3	0.5
CuCl	3.237
Pb0.92Sn0.08Se	0.059
CdSe	1.751
Cu3SbS4	0.75
GaAs	1.46
As2Te3	1.76
SrB6	3.68
GaN	3.25
Cd3As2	0.24
WO3	2.9
EuYb2Se4	1.3
Bi2Te2.4Se0.6	0.25
Ge0.3Si0.7	1
CuN3	4.17
CdP4	1.049
MnI2	4.4
InSb	0.236
TmAs	1.18
CdS	2.5966
Ga0.3As0.3Zn0.7Se0.7	1.93
Cd4GdB3O10	3.8
Cd3P2	0.54
SmAs	1.03
RbSbS2	2.1
Na5GdMo4O16	3.376
Sr2V2Se3O15	2.96
UP2S7	1.41
GaAs	1.511
TaON	2.8
RbBr	7.65
PdSe2	0.4
Ba3EuP3O12	4.091
RbBr	7.25
SbSeI	1.66
KBiSe2	0.7
Bi0.4Te3Sb1.6	0.208
Na2TeSe3	1.95
Tl2Te3	0.69
Al0.74Gd3Si0.7S7	2.34
CsTbZnTe3	2.12
BaB6	2.64
La5In3S9O3	2.6
PbN6	3.02
GaN	3.24
CaO	6.971
Na2S	2.4
Rb2Cd3Te4	2.3
AgI	2.8
CdSe	1.8415
SnSe	1.2
Rb2BaNb2Se11	1.53
TaZrN3	1.72
Ba3In2P4O16	3.87
In0.2P0.2Ga0.8As0.8	1.58
RbTa3Te2O12	3.88
GaTe	1.797
ZnO	3.512
Ag2SnS3	1.43
SnSe	1.3
Ba2GaErTe5	1.15
Na3MoO4Cl	4.69
K2Hg3Sn2S8	2.5
CdSb	0.57
GeSe	1.22
HfS3	2.85
Ga0.9Sb0.9Hg0.1Te0.1	0.65
InSb2S4Cl	1.8
GaS	2.593
PtS	0.8
AgS	0.9
Cs2P2Se8	2.44
Y4GaSbS9	2.06
Zn0.55S0.55Ga0.45P0.45	2.3
Zn0.95S0.95Ga0.05P0.05	2.7
Mg2Sn	0.32
Ga1.002Sb0.998Te0.006	0.7
CsF	10
KSbSe2	1.14
Ag3AsSe3	1.98
As2Se3	1.84
LiGaSe2	3.13
NbSe2	1.4
Rb2CsSb	1.5
OsS2	2
GeS	1.8
RuAs2	0.8
InSb0.99As0.01	0.35
Ga1.1Sb0.9Se0.3	0.67
Sm2S3	2.96
SiP	2
YbB66	1.27
Pb0.9Sn0.1Se	0.08
TlTiPS5	1.3
CsYbMnSe3	1.6
K10Fe4Sn4S17	2.2
Pb0.95Te0.95Ge0.05S0.05	0.4
BaSe	3.58
K4In4P6Se20	2.2
Pb0.94Sn0.06Te	0.28
Bi2Te0.45Se2.55	0.2
KNb3Te2O12	3.52
Cd4P2I3	2.17
Cr2S3	0.9
InSe	1.32
Sr0.5TaO3	3.7
Tb4GaSbS9	2.44
Na3Sb	1.1
B12P2	3.3
Dy2Te3	0.69
TiTlS2	1
Bi2S3	1.25
Ba2GaYTe5	1.08
Pb0.99Se0.99Sn0.01Se0.01	0.31
Tl2InGaSe4	2.05
NaLaS3	2.61
CsGe5BO12	4.89
Tl2.35Sb8.65Se14	0.6
SnS0.8Se0.2	1.03
Hg3PS4	2.03
Zn2In2S5	2.95
Cs2ZnGe3Te8	1.07
EuSb4S7	0.98
PbSe	0.165
Na0.75Eu1.625GeSe4	2
PbI2	2.36
ZnHg3Se2Cl4	2.23
EuBiW2O9	3.63
CsSb	0.8
Hg2I2	2.37
Rb3CdB5O10	2.34
Hg0.5Cd0.5Se	0.8
TlInSe2	1.44
TaGaSe2	2.171
Ir0.67Se2	0.45
Bi2Se3	0.4
La2Ge2Se7	1.08
Bi12GeO20	3.25
CaSnO3	4.4
Ba2Sb7O14H	2.7
GaS	2.7
Sr3EuP3O12	3.987
Zn0.15Cd0.85Se	2.5
CuCl	3.203
CsLuCoS3	1.5
BiSBr	1.92
CoP2	0.35
NaBr	7.025
Pb0.95Mn0.05Te	0.37
TlBr	2.6444
Ba6Ga2SnSe11	1.99
La4Cd4In2S13	2.27
CsAg2AsS3	2.7
HgSe	0.6
MnO2	1.3
SbSI	1.97
CuSbSe2	1.05
Ce2Sn3Se9	0.3
Hg0.7Cd0.3Te	0.27
RuSe2	1
Na2Hg3Ge2S8	2.68
Hg4P2ZrCl6	3.22
Cs3Bi	0.55
RbCd4Ga5S12	3.02
GaSb	0.822
Cs4Cu3Bi9S17	0.9
SeTe	1.58
GaTe	1.799
La1.86Tb1.14Ga1.67S7	2.67
ZnSe	2.794
SrPbO3	1.78
Na7Co2O6	0.495
In0.99Al0.01P	1.3
PbSe0.99S0.01	0.255
Bi2Te2Se	0.3
Cu3NbSe4	2.45
Ba4LiGa5Se12	2.65
GaSe	2
Ag3SbS3	2.077
Ga0.4Al0.6P	2.4
Tl2Se	0.37
RbInTe3O8	3.9
K2RbSb	1.2
Ga2Te3	1.45
CdIn2Te4	1.28
PbO2	1.45
AgFeTe2	0.3
TlCl	3.56
ZnSe	2.823
Li2WTeO6	4
Nd2Se3	1.75
SbSeI	1.91
K3B6O10Cl	6.89
ZrSe3	1.5
Rb5BS4O16	3.99
KCuThS3	2.95
InSb0.3As0.7	0.11
Cu3AsS4	1.24
Pr2Te3	1.3
Eu3Sb4S9	1.2
Ba2V2Te2O11	3.16
Na2In2GeS6	3.17
AlSb	1.5
HgIn2Se4	0.6
Cd4V3Te3O15	2.66
AgAlS2	3.13
Rb2Cu2SnS4	2.08
TlBr	3.013
TlTaS3	0.78
CuGaTe2	1
Cu0.35Ga1.65S2.65	2.57
CdBiO2Cl	3.08
Ga2S3	2.85
Si30P16Te8	1.24
Ga1.01Sb0.99Se0.03	0.62
EuHo2Se4	1.8
HgSe	0.1
As2Te3	1.72
GaN	3.4
CuCl	3.2754
Zn0.5Hg0.5Se	0.75
Mg3Sb2	0.82
GeSe	1.28
TaGaS2	2.46
Pb0.01Sn0.99Te	0.26
Pb0.8Sn0.2Se	0.08
SmTe	0.32
Ce2GeSe5	1.7
RbBiSe2	0.9
GaAs0.05Sb0.95	1.28
CrSb2	0.16
La2GeSe5	1.24
TlScTe2	0.85
GaS	2.58
CdSb	0.45
Sr2TiO4	3.41
Nb2O5	3.08
In6S7	0.7
Hg4P2HfCl6	3.26
PbSe	0.27
DyN	2.6
CsInTe3O8	3.9
Cu5Ta11O30	2.58
LiB3O5	7.75
LaF3	6.6
AlN	5.9
Zn2In2S5	2.5
K2Sb8Se3	1.31
CaS	6
CdSiAs2	1.5
IrP2	1
Ba3Bi2TeO9	2.3
As2Te3	1.63
NaNO2	3.02
Cs3As	0.6
CuInS2	1.5
SnS2	2.43
SbI3	2.5
RbI	6.26
PbSe0.5S0.5	0.325
Mn2P2Se6	2.5
Na2CdGe2Se6	2.37
KAg2PS4	3.02
Cu0.5Ga1.5S2.5	2.46
P2Se5	2.2
Na2BaSnS4	3.27
Pb4Ga5GeS12	2.35
CsAg5Te3	0.65
GaSb	0.78
TlBr	2.63
CdS	2.5827
TlPTe	0.3
Pb0.94Se0.94Ge0.06Te0.06	0.28
BiI3	1.8
BaZnGeSe4	2.46
SiP2	1.89
Pb7Bi4Se13	0.29
Sr2Bi5.42La2.58S14	1
YbSnTe2	0.75
BaPrO3	2
CaS	5.38
As2S3	1.89
Dy2O3	5
AgGaGe5Se12	2.14
LaBeB3O7	5.65
Ba2GaSmTe5	1.04
Zn0.7S0.7Ga0.3P0.3	2.4
Na2EuGeSe4	2
AlSb	1.63
Li6Rb5B11O22	6.53
K9Bi13S24	1.4
MnO	3.6
KBaB5O9	3.65
FeI2	5.15
CdS	2.53
La3LuSe6	1.26
PrF3	5.9
NdIn3S6	1.15
AgS	1.2
NaSbSe2	1.6
Mg2Sn	0.33
NdFMoO4	3.66
CdSb	0.559
Ru2Ge3	0.34
ZnAs	0.9
Bi2YVO8	2.09
LiTaO3	4.1
CsYbCoSe3	0.95
K2Hg3Sn2S8	2.4
PbSe	0.176
Ho2HfS5	1
FeSi2	0.9
RbInSnS4	2.7
Ba2NdGaS5	2.12
Ga0.99P0.99Zn0.01Se0.01	2.24
EuLiH3	1.5
AgInSe2	1.04
Pb4Ga5GeSe12	1.91
Ba2InTaO6	4.17
Ca6Bi6O15	3.34
RbCd4Ga5Se12	2.19
Pb0.99Te0.99Ge0.01S0.01	0.32
Tl2Te3	0.2
CdTe	1.5
LiNbO3	4
LiInTe2	1.46
PtSb2	0.1
As2S3	2.78
SbSI	1.82
GaN	3.5
As2Te3	1.64
Zr6O	0.18
K6Nb2.97Ta1.03S25	2.01
Cu2MgSiS4	3.2
InAs	0.425
UP2S9	1.41
LiInS2	3.56
Sn3As2	0.47
InP	1.5
NaAsSe2	1.52
Ga0.4As0.4Zn0.6Se0.6	1.8
GaAs0.65Sb0.35	0.68
TaGaSe2	2.23
Mn11Si19	1
Mg2Sn	0.22
CdSe	1.8
NaSbTe2	0.47
Pb17O8Cl18	3.44
KH2PO4	7
Hg3PS3	1.98
ZnS	3.69
Cu2ZnGeSe4	1.63
Tb2GeS5	2.1
CI4	2.26
ZrS3	2.17
Ag3AsSe3	2.235
KI	6.31
Mg2Sn	0.185
Ce2Te3	1.4
Cs2Bi8.81La1.19S16	1
Cs2Ta2P2Se12	2.29
Tl3TaS4	2.18
Rb2Zn3Se4O12	4.9
CuIn3Se5	0.6
Tl2InGaTe4	0.88
Ga0.95Sb0.95Hg0.05Te0.05	0.69
SrZrS3	0.8
Cd4P2Br3	2.19
Ca3Ti2Si3O12	1.65
Bi2Mo2Se2O13	3.15
Cu2ZnSiS4	3.2
BiCuOS	1.07
CdGeAs2	0.61
Ga0.6Al0.4P	2.35
PtSb2	0.05
CsYTe3O8	3.4
Cu3SbS4	1
Ba23Ga8Sb2S38	2.84
CdF2	6
Nd2YbCuS5	1.35
Ba2HgS5	2.4
AgTe	0.85
ZnSe	2.8
Ag3AsS3	2.235
CuNbO3	2
In5Se6	0.14
CdIO4H	4.35
CuGa2S3.5	2.42
Pb0.97Sn0.03Te	0.21
Ba3ThSe7	1.96
Ag3AsS3	2
ZnYBiO4	1.58
Hg3Te2UCl6	2.6
PbGa4S7	3.08
MoO3	3.54
ErSe2	1.07
CuTlSe2	1.07
KAsSe2	1.63
SmCuOS	2.9
CsYZnSe3	2.41
LiB3O5	7.78
BiI3	2.03
InSb0.7As0.3	0.16
Bi0.2Te3Sb1.8	0.28
K2FeGe3Se8	1.95
GaS	2.84
Zn0.01Cd0.99Se	2.5
CuBr	3.08
KI	6.25
CuBr	2.91
Bi2Te0.6Se2.4	0.28
AlP	3.62
Bi2Te0.03Se2.97	0.27
RbCu4AsS4	2.15
ZnGeP2	2.34
YPdSb	0.27
GeSe	1.08
Pb0.94Se0.94Sn0.06Se0.06	0.215
LiNbO3	3.9
Sb2Te3	0.19
CdGeP2	1.65
KI	6.28
Hg0.01Cd0.99Se	0.29
MnSb2O4	2.65
Cu0.2Ga1.8S2.8	2.7
Cs2Ba3P4O14	6.31
LiRbCO3	6.28
SnSe	0.88
OsP4	0.6
Sb2Se3	1.2
Pb0.94Sn0.06Se	0.14
Rb4Ge3B6O17	5.42
Eu2Se3	1.02
ZnGeP2	2.2
CdGeAs2	0.41
GaSe	2.021
As2S3	2.35
GeS	1.65
CsBr	7.18
Cs3Bi2I9	1.9
Pb0.995TeGa0.005	0.37
Cd3P2	0.6
In0.9P0.9Ga0.1As0.1	1.32
As2S3	2.74
Na3Sb	1
Ca2SnS4	2.32
EuO	1.115
ZrO2	4.99
CsInSn2Se6	1.78
TlCl	3.75
RbGeB3O7	5.58
Cd0.01Te0.01Al0.99Sb0.99	2.21
CsGdZnTe3	2.13
LiGaO2	5.6
Ag2GeTe3	0.07
KTiPO5	3.8
AsI3	2.29
As4S4	2.4
RhSbTe	0.5
NaSbSe2	1.36
GaN	3.474
TlCr5S2Se6	0.75
K2AgIn3Se6	1.64
BaF2	9.1
ZnSnP2	2.1
Ga0.15As0.15Zn0.85Se0.85	2.25
CsGaSnSe4	1.97
Ca10Ge16B6O51	5.47
CdIn	0.6
Ba2InGdTe5	1.36
Rb3Ta2AsS11	2.21
HgIn2Te4	1.25
FeSi2	0.95
RbScSe2O6	4.9
BaIn2Se4	2.625
Ag2O	1.5
GeS	1.58
BaF2	9.21
TlBr	2.65
SrS	4.8
AsSI	2.05
CaTaO2N	2.4
Pb0.999Sn0.001Te	0.18
NaSb	0.82
NaAsSe2	1.46
AgAsS2	2.14
K3Bi2I9	2.1
ErTe	0.9
LiCdBO3	4.28
Na2ZnSn2S6	2.93
Ca2Sn	0.9
GeS2	3.71
Cu2ZnSiSe4	2.33
Sm2Te3	0.7
K3Ta2AsSe11	1.45
K4Nb2S11	2.42
SnGe	0.4
Mg2Sn	0.3
Zn0.43Cd0.57Se	2.8
LaH2NO5	4.76
TlS2	1.8
Bi2Te2.4Se0.6	0.27
Sr3BiP3O12	4
ZrSe2	2
BaIn2P4O14	3.97
La2NiVO6	0.45
TiO2	3.3
Sn0.5GaZn5.5O8	2.99
CdS	2.583
K2PbGe2S6	2.85
Rb4GeP4Se12	2
CsTa3Se2O12	3.88
Hg0.01Zn0.99Te	2.3
Ge0.02Si0.98	1.08
Cd4As2Br3	1.88
PbBiO2Cl	2.45
CuInSe2	0.96
CdSe	1.67
EuBi2Te4	0.44
La4InSbS9	2.07
ZnS	3.78
SbI3	2.12
YbIn3S6	1.31
GaAs	1.521
Ag8GeS6	1.18
Cs4GeP4Se12	2
AgN3	3.44
Sm1.82Lu2.18Se6	1.51
Si2Te3	2.03
LaMg2PdH7	1
SiAs	1.57
CsErZnSe3	2.56
GaSb	0.7
Pb2Nb2Se4O15	2.79
RbAg5P2S8	2.4
Ba2InYTe5	1.36
LiZnN	1.98
In0.7Al0.3P	1.9
CdSe	1.84
KTa3Te2O12	4.06
KI	6.2
TlSe	0.56
Zn3Sb2	0.11
LuIn3S6	1.27
Hg8As4Bi3Cl13	2.43
AgN3	3.9
PbI2	2.527
Na2Hg3Sn2S8	2.45
AgTlTe2	0.1
Pb3BiV3O12	2.5
K2Nd2Ti3O10	3.25
Pb0.99Sn0.01Te	0.23
Zn3As2	1.1
Na2Hg3S2.51Se1.49	2.03
BaIr2Ge4S6	1.539
Ba3GeS5	3
HgSe	0.32
EuSe	3.1
Tl4GaIn3S8	2.63
CaO	7.085
Li2B4O7	7.3
KI	6.17
K3CdB5O10	3.47
KSbS2	1.6
RbBr	7.2
Hg0.2Cd0.8Se	0.45
Pb0.85Sn0.15Se	0.14
Bi2Te2SO10	3.6
Hg0.06Zn0.94Te	2.12
ZnSe	2.818
KSm2CuS4	2.17
MgO	7.777
SnS0.25Se0.75	0.94
Rb9Bi13S24	1.3
La20Mo12O63Cl4	2.4
Bi3TeBO9	2.6
AgInSe2	1.18
Li2HgGeS4	2.46
In2Se3	1.2
PtSb2	0.075
FeAsS	0.4
Bi2O2CO3	3.42
Ge0.774Si0.226	1.503
Cu2CdGeS4	2.05
Ba2V4Te3O18	2.64
CuP2	1.4
Pb0.999Sn0.001Te	0.32
TlInSe2	1.21
Mg2Sn	0.36
K2AuI5O15	2.65
CuI	3.1
NbIrSn	0.28
Pb0.85Sn0.15Te	0.13
CdIn30Te46	1.17
CoPS	0.4
CsLaHgSe3	2.51
La6Sb4S3O12	2.6
Hg0.14Zn0.86Te	1.73
As2Se3	1.85
InP	1.34
TlPS2	1.7
Bi3Se2NO11	3.59
Pb0.65Se0.65Sn0.35Te0.35	0.09
FeSi2	0.88
GaAs0.2Sb0.8	1.02
In2Se3	1.25
Ni2Te3O8	3.84
LiSbTe2	0.129
Sr4V2Se6O21	2.66
LiBiS2	0.18
Hg7.5As4Cl6	1.727
KH2PO4	6.95
RbCdB3O6	4.2
Rb3Ag9P4S16	2.6
KZn4B3O9	2.32
AlP	3
CaS	5.4
InAs	0.418
Sr8Ga16Ge30	0.05
BiSBr	1.88
In2P3B1O12	5.39
InSe	1.3395
Cs2PdSe8	1.5
Sb8O11I2	2.72
Ga0.01Sb0.01Zn0.99Te0.99	2.1
ScPdSb	0.23
Bi2Se3	0.35
RbCd4Ga5Te12	1.64
CuGaS2	2.4
InP	1.416
Ba3Nb2Se9	1.3
GaAs	1.517
Pb0.9Mn0.1Te	0.49
As2S3	2.23
Rb2GeB4O9	5.54
InSb0.1As0.9	0.14
CdSnAs2	0.3
CdS	2.598
Tl2SeAs2Te3	0.67
LiSm3SiS7	2.83
Pb0.9Se0.9Bi0.2Te0.3	0.25
GaSb	0.812
Pt0.97S2	0.95
ThOTe	1.45
CdSb	0.428
ZnO	3.479
CsInSnS4	2.9
CdTe	1.606
PbGa2S4	2.38
PbTe	0.22
Pb0.99Se0.99Ge0.01Te0.01	0.23
Cs2ZnGe3S8	3.332
CuCl	3.221
Zn2MoSeO7	4.2
Pb0.01Sn0.99Te	0.3
Ga2Se3	2.3
Tb4Al2O9	4.59
Li2HgGe	0.93
CsAu	2.3
In0.5Al0.5P	2.4
PtS	0.38
Ba2SmTaO6	3.02
CeBiW2O9	2.34
Bi9O7.5S6	1.27
SbTeI	1.28
Rb2Cd3B16O28	4.76
K2Ta15O32	0.33
CdSe	1.866
Hg0.14Zn0.86Te	1.66
CdSb	0.543
Li2ZnSnS4	2.87
EuYb2S4	1.6
Rb2CuNbSe4	2.19
ZnTe	2.176
CsB3O5	7.42
SrTiO3	3.15
Pb0.9Ge0.1Te	0.35
Cu2Se	1.23
EuBi2Se4	1.02
Rb3Nb2AsSe11	1.5
KTi2F7	6.4
TlSbS2	1.92
Mn11Si19	0.5
TlSe	0.7
Cd4LuB3O10	3.7
VO2	0.12
Cu0.8Ga1.2Se2.2	1.58
CdIn2Se4	1.72
Bi38ZnO58	2.88
KI	5.61
Na2Hg3Si2S8	2.86
GaS	2.6
RhSSe	0.7
SrPr2S4	2.7
CsAsSe2	1.86
GaAs0.86Sb0.14	0.66
PrFMoO4	3.64
Ge0.9355Si0.0645	1.042
PtAs2	0.5
CsYCdSe3	2.54
Cd4As2I3	1.89
AgInSe2	1.15
Ga0.4Al0.6As	2.3
Sc2S3	2
Zn0.85Hg0.15Se	1.8
CdIn2Te4	0.9
HgO	2.214
Zn0.01S0.01Ga0.99P0.99	2.25
Sb2S3	1.7
Tb2Mo3O12	1.6
GaSe	1.93
TaGaSe2	1.65
HfSe2	2.2
Ag2GeSe3	0.91
Rb3Bi2I9	2.1
CuInTe2	1.06
Cd0.55Te0.55Al0.45Sb0.45	1.93
AlSb	1.65
Hg2Cl2	2.84
Ag4Ba6Sn4S16	2.37
Nd2Te3	1.12
Ba2GaGdTe5	1.12
Mn3Ta2O8	1.89
RuSb2	0.3
Cs3Sb	1.6
Li2GaGe2Se6	2.64
GaSe	1.98
Gd2Se3	2.2
Rb2Cu2Sn2S6	1.44
LiI	5.62
Eu3S4	1.7
ZnSe	2.874
RbBr	7.7
AlP	3.1
BaHgS2	1.93
BaB2O4	6.43
Li9Ga13Te21O66	4.45
BiSb0.15	0.022
Ag0.1Cd0.8In2.1Te4	0.29
In2As2O5Cl2	4.62
CdTlS2	1.5
Cd3As2	0.14
InSb	0.25
Eu2O3	4.5
TlInS2	2.3
Na2PtI6O18	2.4
K6Nb1.07Ta2.93S22	1.88
OsSbTe	0.05
AlSb	1.62
SnS	1.42
Ag2O	1.591
InN	2.1
YVTeO10	2.2
PtSb2	0.11
Bi1.4Te3Sb0.6	0.167
KPbPO4	4.44
SiSe2	1.74
Na2Zn3Se4O12	4.9
PbTe0.05Se0.95	0.262
In4Te3	0.55
CsBiS2	1.4
Ba4CuInSe6	2.23
SrSnO3	4.1
VO2	0.5
Tl3VS4	1.97
CuCl	3.273
Na2Be4B4O11	7.3
Ce2S3	1.12
RhP2	1
Ga0.99As0.99Zn0.01Se0.01	1.39
Cd3As2	0.64
CuI	2.8
Sb2Se3	1.3
Ce2Ge2Se7	1.1
ZnAs2	0.91
NaBiS2	0.38
ZnO	3.46
Hg0.25Zn0.75Te	1.37
As2Te3	1.75
Eu7Ga6Sb8	0.6
ZnS	3.74
SmBiW2O9	3.39
CrSi2	1.3
PbS	0.41
Ga0.99Sb0.99Hg0.01Te0.01	0.72
YPtSb	0.16
ZnSe	2.713
OsSbS	1.2
CdS	2.44
Sb2S3	1.92
K4GeP4Se12	2
AgBiSe2	0.34
CsInS2	3.4
In0.3As0.3Ga0.7P0.7	2.05
NaAsSe2	1.75
TlCl	3.468
Cs2AgBiCl6	2.77
CdSnP2	1.5
CuGaS2	2.53
Ba2GaBiTe5	1.43
Ca3B2N4	4.1
BaUSe3	1
Sb2Se3	1.4
SmIn3S6	1.18
ZnIn2S4	2.8
Cu0.5Pb1.75GeS4	1.48
ZnTe	2.26
PAs	0.23
FeAsSe	0.6
Sb2O3	3.31
KInGeS4	3.1
Ba2SnSe5	1.8
ZrS3	2.28
Mn15Si26	0.702
Pb0.94Se0.94Sn0.06Se0.06	0.185
Hg0.9Cd0.1Se	1.3
HoN	1.9
Zn3Sb2	0.2
Cu0.2Ga1.8Se2.8	1.86
Rb2CdP2Se6	2.58
Pb0.92Se0.92Sn0.08Te0.08	0.22
Ag3SbS3	1.81
Cs2Hg4.65Cd1.35S7	1.84
TiSe2	1.55
In0.7P0.7Ga0.3As0.3	1.58
SnI2	2.4
GaS	2.576
Bi2Te1.5Se1.5	0.29
Pb0.85Se0.85Ge0.15S0.15	0.34
NaI	5.8
OsP2	1.13
CdSiP2	1.8
Na2In4SSe6	1.92
CuAlSe2	2.7
Cu3YbS3	1.56
RbSbTe2	0.38
Pb3BiP3O12	3.7
Ce8Sb2S15	1.99
Ba2Ca2B4O10	5.6
ZnSb	1.11
K2AgVS4	1.85
BaCuSbSe3	1.6
GaHSeO4	5.51
GaSe	2.151
Ga0.75As0.75Zn0.25Se0.25	1.51
ZnS	3.73
RbBiSe2	0.92
GeSe2	2.38
Cu0.4Ga1.6S2.6	2.45
ZnTe	2.37
ZnTe	2.34
Cs3Nb9Te4O32	3.22
Cd5Ga2S2Te6	1.29
AgSbS2	1.9
In0.01P0.01Ga0.99As0.99	1.43
BiCuOSe	0.82
Cu4Sn7S16	0.8
ZnTe	2.2
Ce1.3Lu0.7S3	1.25
InP	1.3511
LiGaS2	3.76
Ag2.7Ba6Sn4.3S16	1.58
Sm2YbCuS5	1.28
Pb0.85Sn0.15Se	0.13
K2Hg3Ge2S8	2.64
CsScSe2O6	5.2
CdTe	1.44
GaN	3.21
La2HfS5	0.7
PbSe	0.22
Ba2B4O9H2	5.12
ZrSe3	1.6
Cu2Se	1.5
CdGa2Se4	2.75
InN	2.4
AgAsS2	2.26
SnS0.01Se0.99	0.89
Mg3Sb2	0.8
ZrC	0.6
NaI	6.75
CdSnP2	1.165
PtS	0.64
TaGaS2	2.45
CsBiS2	1.39
ZnSe	2.691
Sr2ScSbO6	3.57
CdGa2S4	3.44
KBiSe2	0.67
HgTe	0.175
La3FMo4O16	3.7
TlN3	3.58
Sb2Se3	1.13
VO2	0.4
Cs4Th2P6S18	2.8
Mg2Si	2.27
CsSbTe2	0.43
Ga0.6In0.4As	0.81
In0.99As0.99Cd0.01Te0.01	0.76
Ga0.5In0.5As	0.75
PbSe	0.29
RbBi3Se5	0.48
TbIn3S6	1.2
PbCoO3	0.28
KSbSe2	1.72
RbH2I3O9	4.07
EuN	1.25
CuAlTe2	2.06
Bi2Te0.3Se2.7	0.24
La2Se3	1.97
Tl3VS4	1.7
Na2Ti3O7	3.51
Pb0.995TeIn0.005	0.43
CdSe	1.85
In0.9As0.9Ga0.1P0.1	0.45
RbCaBO3	3.67
CuInS2	1.566
ZnO	3.2
Cu0.5Ga1.5Se2.5	1.76
KGaSe2	2.6
KIO3	3.83
Ga0.9Sb0.9Zn0.1Te0.1	1
PdTe2	1.8
Zn3B2O6	2.6
CuGaSe2	1.71
RbNb3Te2O12	3.49
Tl2S	1
ZnS	3.68
CdAs2	1
LiGaSe2	3.57
CdSe	1.855
GaTc	1.42
CdIn2S4	2.7
GaAs	1.522
AlSb	1.52
Pb0.85Sn0.15Te	0.145
Pb0.77Sn0.23Te	0.044
CdSiP2	2.2
K2Se	1.8
SbSI	1.93
In6Se7	0.34
Sb2Se3	1.15
InP	1.4205
GaAs0.8P0.2	1.62
Bi24BO39	2.91
Cu2MgGeS4	2.36
BaGa2GeS6	3.26
K10Co4Sn4S17	1.31
PbS	0.307
K2.15Pb1.7Sb8.15Se15	0.6
Hg6.5As4CdCl6	2.05
PbS	0.38
CdS	2.661
CsAsSe2	2
TlCr5S5Se3	0.89
AgSbTe2	0.48
NaInTe2O6	4
CdS	2.5831
Pb3Cl4TeO3	3.79
Na0.5Pb1.75GeS4	2.08
LiAsS2	1.6
Cs4Ag9Sb4S12	2
CuGa3Se5	1.89
RuP2	1
InSb	0.224
ZnO	3.26
AgGaS2	2.638
CaI2	5.98
GaAs0.99P0.01	1.37
PbTe	0.217
Nd2O3	4.4
GeO2	5.54
Hg0.77Cd0.23Te	0.21
RbPbPO4	4.35
Li2MoTeO6	3.5
CuIn3Te5	1.013
LiGd5P2O13	3.73
AgS	1.34
Li2HgSiS4	2.68
InN	2.21
CdSb	0.527
EuTb2Se4	2
As2S3	2.6
GaSe	2.07
CdGa2Se4	2.41
CdSiAs2	1.51
KBiCu2S3	1.29
PbSe	0.275
ZnIn2Se4	1.95
InSe	1.293
In2Bi3Se7I	1.38
SbSBr	2.22
Pb0.99TeIn0.01	0.53
K2MnSnSe4	1.7
IrSe2	0.9
VFeSb	0.46
LaGaS3	2.5
CsBi2	0.55
PbSnS3	0.9
GeSe	1.38
CaTe	4.3
ZnIn2Se4	2.05
RbNbSe2O7	4.1
HgIn2Te4	1.17
CdS0.55Se0.45	2.05
K2S	2.1
Zn0.99Hg0.01Se	2.6
Tl4CdI6	2.8
Cu0.1In1.9Se2.9	1.45
PbTe	0.33
BaSe	3.7
HgBr2	3.59
Cd3P2	0.53
Ga1.1Sb0.9Te0.3	0.7
Ag2O	1.6
Cd3Sb2	0.3
CsTm9Cd4Se18	2.16
Bi2Te0.4Se2.6	0.7
EuTe	2.062
NaYTe4O10	3.9
K2La2Ti3O10	3.05
Pb0.99Ge0.01Se	0.27
TlInTe2	0.62
Pb0.9Se0.9Ge0.1S0.1	0.32
K2Mo2Se2O11	3.3
ZnIn2S4	2.6
PbBr2	3.31
As2S5	2.48
LaCuOSe	2.83
NaH3Se2O6	4.9
IrSSe	1.2
GaAs	1.426
GeS	1.68
MgO	7.698
SbSI	1.95
GaN	3.501
Cu2ZnSiTe4	1.47
OsAs2	0.92
CdTeO3	3.91
Pb0.85Sn0.15Te	0.23
KIO3	4.02
Hg4As2UCl6	1.9
RhS3	1.5
AgNb2PS10	1.78
ZnS	3.56
Sm3S3BO3	2.5
GdScS3	2.1
In6S7	0.89
EuIn2Se4	1.31
Cs2AgBiBr6	2.19
Pb0.9Sn0.1Se	0.17
PbS	0.39
LiGaTe2	2.31
CdSiP2	2.4
OsSb2	0.21
CeTaN2O	1.9
Ag3AsS3	2.03
Ce4InSbSe9	1.69
CdS	2.655
YN	1.9
CdSnP2	1.16
TbClWO4	4.24
CdIn2Se4	1.3
LiAsSe2	1.1
RbCl	8.5
ZnAs2	0.92
CoSb2	0.2
SnS0.99Se0.01	1.11
BaPdI4O12	1.97
Fe2O3	2.2
Hg0.2Zn0.8Te	1.4
Ge0.88Si0.12	0.84
GaSe	2.1
NaSbP2S6	2.17
K2Ge3B2O10	5.38
Bi2S3	1.4
Pr2GeSe5	1.8
SrTiO3	3.4
Ag3SbS3	2.022
As2S3	3
As2S3	2.062
Rb2CuVS4	1.85
Rb4Mo5P2O22	3.51
InAs	0.43
Ag3SbS3	2.328
K2CuVS4	1.82
GaAs	1.518
Cu3TbSe3	0.16
Sm2Se3	2.3
AgInS2	1.9
Cs4Cu3Bi9S17	0.6
LiB3O5	8
Bi2V2Se4O16	2.2
Mg2GeSe4	2.02
CdIn2Se4	2
In0.99P0.99Ga0.01As0.01	1.3
CdS	2.589
NaBr	7.26
CdGeAs2	0.65
OsSb2	0.2
GaAs0.01Sb0.99	1.37
BiBr3	2.66
Ga0.99Al0.01P	2.27
CdSb	0.459
ReSe2	1.15
EuS	1.65
Pb2BO3Cl	3.99
Pb0.96TeIn0.04	0.37
CsInSe2	2.81
In0.6As0.6Ga0.4P0.4	1.25
Ga0.5As0.5Zn0.5Se0.5	1.52
Na2CsSb	0.8
TlInS2	2.2
ZnIn2Te4	1.87
Ag3AsSe3	2.2
K10Co4Sn4S17	1.8
OsPS	1.4
CuGa1.6In0.4S3.5	2.15
Cu3SmS3	1.82
ZnGeAs2	1.1
InSb0.01As0.99	0.17
Gd2Mo3O12	4.18
PbBr2	3.5
Ba2BiInS5	1.55
BiFeSe3O9	2.54
Cu2CdSnSe4	0.96
Li3ScN2	2.9
InBi2Se4Br	1.21
GeS2	3.54
Pb0.999TeIn0.001	0.3
CuSbS2	1.38
CaO	7.03
LiMoIO6	2.8
Hg0.9Cd0.1Se	1.32
Pb0.8Ge0.2Se	0.35
TlSbS2	1.42
Cs2Hg3I8	2.56
Ba2InSmSe5	2.22
SbSeBr	1.87
K2Al2B2O7	6.89
PbTe	0.21
CuInS2	1.538
AlSb	1.32
Zn0.9S0.9Ga0.1P0.1	2.8
Ag2O	1.4
Sb2Te3	0.3
CsHgInS3	2.3
Ge0.542Si0.458	2.238
CuInTe2	0.89
HgGa2Se4	1.95
Sr3Ti2O7	3.26
RuTe2	0.25
CdTe	1.529
CuInGeSe4	1.3
GeTe2	0.3
Zn3V2TeO10	2.96
Zn3As2	0.51
K2Hg3S1.03Se2.97	2.11
NaSbP2S6	2.25
InSb	0.2352
YNiSb	0.18
NaAsSe2	1.57
PbI2	2.41
As2S3	2.1
RbMn4Ga5Te12	1.53
Cs2Hg5.75Cd0.25S7	1.66
NiO	4
CsI	6.4
Se2B2O7	4.64
Cd3P2	0.5
SiTe2	1.85
Cs2PdP2Se6	1.6
Cu2SnSe3	0.7
LaCuOTe	2.31
BaSi2	1.3
K2CeP2O8	2.46
GaAs0.6P0.4	1.91
Li2HgSnS4	2.32
NaCl	8.5
CdIn2S4	2.3
Pb0.95Ge0.05Te	0.34
InN	2.09
KI	5.92
As2Te3	1.62
BSb	2.6
CrO3	1.4
CsBiSe2	1.07
Mg3As2	2.2
CsCu2SbS3	1.63
AsI3	2.47
Hg2Cl2	3.8
Bi2Cu0.96Se3I	0.68
CdS0.01Se0.99	1.68
NaAsSe2	1.56
TlSe	0.96
Rb4Ag9Sb4S12	2
AgIn9Te14	1.5
Ba2SnSe4	1.9
SnS	1.26
BiOCl	3.455
ZnO	3.435
TiNiSb	0.42
ZnS	3.67
Cu0.01Ga1.99Se2.99	1.99
Cu0.5In1.5Se2.5	1.24
Na8Al8Si38	0.64
AgI	2.919
Cu0.3Ga1.7S2.7	2.6
Ge2Sb2Te5	0.5
CsPbPO4	4.39
KH3Se2O6	4.9
PdPAs	0.45
K2Sm2Ti3O10	3.26
Sn2WO5	2.597
Pb0.95Se0.95Sn0.05Se0.05	0.19
Ga2O3	4.4
SnSe2	1.62
Ga2O3	4.54
RbBiS2	1.2
NdB6	4.9
GaAs0.5P0.5	2
CsZn4In5Te12	1.61
NiP2	0.3
CsYbMnSe3	1.59
Ba4AgGa5S12	2.52
KInS2	3
Ag2HgI4	2.47
K10Zn4Sn4S17	3.1
Gd1.87Lu2.13Se6	1.56
Cs2SnP2Se6	2.06
PdPS	1.4
HgPS3	2.6
AgInSe2	1.2
CoTe1.88	0.2
SrIr4In2Ge4	0.25
NaSbF6	3.76
CdIn8Te13	1.02
Cu3GdTe3	0.52
RbI	6.26
Cu0.99In1.01Se2.01	1.08
In0.5Ga0.5P	1.9
Ge0.9Si0.1	0.8
EuO	1.12
TlGaSe2	1.65
NaCl	8.4
In4Se3	0.64
CsErZnSe3	2.63
InSe	1.2975
NaGaGe3Se8	2.35
Bi3F3I4O13	3.7
Pb0.94Sn0.06Se	0.22
SnSe	0.898
Cu3HoSe3	0.16
RbInGeS4	3.1
Cu2Se	1.1
AgF	2.8
KSbSe2	1.65
Cu2Ga4Te7	1.18
Sm2Sc3	2.3
ZnO	3.25
CdSnAs2	0.41
Cd4As2I3	2.3
WSe2	1.35
Ba3B1.5S6Bi0.5	2.43
Hg2Br2	2.6
CdSb	0.42
GaN	3.48
BaSnO3	3.1
Cs8Ga8Si38	1.14
Ca5B3O9F	6.53
BiOI	1.89
PrO	0.55
In6Se7	0.86
SnS0.01Se0.99	0.95
TlBr	3.115
Hg6As4CdBr6	1.89
YB66	0.8
Bi3Ge3O10.5	3.3
CrO2	0.23
Pb0.98Se0.98Bi0.04Te0.06	0.28
Cs3Bi	0.7
V2O5	2.32
GdB6	3.6
La2S3	2.77
Zn3As2	0.93
Li4.5Mn0.5TeO6	1.97
Rb2Te	4.5
InSb0.4As0.6	0.1
Ce3MoO7	2
Pd3P2S8	2.12
BaTiO3	3.1
Cs2TiAg2S4	2.44
InP	1.4236
Ga0.1As0.1Zn0.9Se0.9	2.34
Zn3As2	0.96
Ag0.4Cd0.2In2.4Te4	0.42
PbS	0.44
Y3GaS6	2.88
Sc2O3	6.2
Y6ZnSi2S14	2.38
Tl2Cu2SnS4	1.4
Ba3MgTa2O9	4.28
Na3ZnB5O10	3.2
LiBiS2	0.19
GaAs	1.5115
KNbSe2O7	4
NiP2	0.73
ZnO	3.418
GaSe	2.117
CdGeAs2	1.1
InS	2.07
Nd2S3	2.65
HfO2	5.55
Rb2TiAg2S4	2.33
AgInSe2	1.24
La3InGe0.5S7	2.61
Ba2InYSe5	2.31
Pb0.8Se0.8Bi0.4Te0.6	0.22
Pb6Sb6Se17	0.8
Ba2GaBiSe5	2.21
GaSe	2.103
As2S3	2.8
As2S3	2.57
CdSe	1.865
K2Cu2Sn2Se6	1.04
ErN	3
As2Se3	1.7
TlCuCl3	2.98
Er2Mo3O12	0.96
Ba4Ge3Se9Cl2	1.89
CuPbBiSe3	0.07
Eu3As2	0.6
HgCl2	4.45
SrO	5.77
Zn3As2	1
TlSe	0.8
AgInO2	4.2
BaPdSe6	2.15
AgS	1.3
Cu3HoTe3	0.26
ZnTe	2.372
SbI3	2.49
K4Ba2Nb4S22	1.77
SnSi	0.59
CoSbS	0.11
InAs	0.41
Pb0.999TeTl0.001	0.3
Ge40.0Te5.3I8	0.8
AlSb	1.677
Ag3AsSe3	2.177
Cs2Cd3Te4	2.48
PdI2O6	1.31
Ba3BSbS6	2.62
Ba2GaNdSe5	2.18
ZnGeP2	2
K2CuGa3Se6	1.72
CdSiAs2	1.62
NaBiSe2	0.35
Bi2Te2.1Se0.9	0.29
Ta0.67Zr1.33O1.38N1.97	2.31
Cd8B5O15F	3.14
As2Te3	1.59
Hg0.08Zn0.92Te	1.9
TlHgInS3	1.74
KTiPO5	3.54
RbI	6.25
GaS	2.5947
EuIn2Te4	1.22
As2S3	2.365
Tb2O3	3
LiGaS2	4.15
K2TiCu2S4	2.04
KAu5PS8	2.14
GaAs	1.507
Tl4Ta2S11	1.26
Er3SmSe6	2
Pb0.6Ge0.4Te	0.51
ZnS	3.704
CrTe2	0.17
CuCl	3.202
PbS	0.281
Bi2O3	2.86
Cu0.9Ga1.1Se2.1	1.593
CuFeTe2	0.16
NdF3	6.15
Pb0.85Se0.85Sn0.15Se0.15	0.22
Hg0.4Cd0.6Se	0.7
AgAsTe2	0.8
SbSi	1.9
GaAs	1.5114
Hg4As2CdI4	1.45
Cu0.9In1.1Se2.1	1.06
Cs4BiAs3Se7	1.02
SrMgSnSe4	2
Pb2BO4H	3.76
K4Nb2S11	1.96
LiAsSe2	1.11
K2Sn3Sb2S10	2.3
NaSbS2	1.48
CuCl	3.275
LiCa3As2H	1.4
PbO2	1.4
Pb0.8Sn0.2Se	0.06
La2Se3	1.65
ZnO	3.4481
CdS	2.42
GeSn	0.8
Bi1.6Te3Sb0.4	0.161
GdN	1.54
AgInS2	2
Lu2CrS4	1.75
MnF2	9.9
CuGa2Se4	0.63
La8Sb2S15	2.3
Zn3Sb2	0.22
NaCl	8.6
Ag5IO6	1.4
UY4O3S5	1.95
Ta0.67Zr1.33O0.42N2.61	1.93
InSe	1.2635
GeS	1.69
Tl2GeTe3	0.37
ZnGeP2	2.1
Zn2LiGaO4	4
BiIO3F2	3.97
TlSbTe3	0.38
Ba3B1.5S6Sb0.5	3.01
GeSe2O6	5.31
Pb0.87Sn0.13Se	0.02
Cu3AsSe4	0.65
AgTe	0.73
Cd3Bi2	0.2
RbBi3Se4Te	0.8
DyAs	1
Bi25TiO39	3.1
Rb2TeBr6	2.14
In2Se	0.69
GeAs	1.45
YVSeO10	2.7
InSb	0.235
KCu4AsS4	1.9
K2ZnSn3S8	2.3
B2O3	4.9
As2S3	2.21
PdS2	0.75
GaS	2.591
AgScO2	3.8
ZnIn2S4	2.86
CdSiP2	2.16
CdGeAs2	0.53
Gd2Mo3O12	4.06
PbS	0.42
AgGaTe2	1.1
ScTiNbO6	3.58
La3Sb0.33SiS7	1.92
Cd4Sb2I3	1.83
Ga2GeTe3	0.85
Pb0.99Sn0.01Se	0.16
GaAs0.15Sb0.85	1.1
LiInS2	3.57
Cu0.7In1.3Se2.3	1.1
PbSe	0.145
Ga0.95Sb0.95Cd0.05Te0.05	0.74
Cu0.3In1.7Se2.7	1.21
Cu0.15Ga1.85Se2.85	1.92
GeO2	5.56
CsYHgSe3	2.54
Pr2Se3	1.8
SiSe2	1.72
Pb2N2SeO9	3.76
Pb0.94Sn0.06Se	0.17
Tl2BiP2S7	1.8
SnS0.4Se0.6	0.98
GeS	1.737
Pb0.999Se0.999Sn0.001Se0.001	0.32
In2Se2O7	2.97
NH6PO4	6.81
In2Se3	1
SiSe2	1.73
NaInSnS4	2.4
Cs2TeBr6	2.12
K0.6Cs0.4PSe6	2.1
Ca2Ge	1
Ba2ZnTe3	2.1
Zn2In2S5	2.7
CuGaO2	1.47
Ni2InVO6	1.92
PrB6	4.9
Rb2Mo3Se3O16	3.1
CdS	2.425
RbInS2	3.3
Ga1.001Sb0.999Se0.003	0.705
BaGa4S7	3.54
CuIn3Te5	1.2
LiMgAs	0.7
InSb	0.18
Ba2ZnV2O8	3.48
TlSe	0.57
Bi2SI2O11	3.74
Pb0.99Ge0.01Te	0.32
ZrSe3	1.25
ZnTe	2.255
ZnSb	1.05
Rb2AgPS4	2.6
BaCu2SnSe4	0.48
BiPO4	3.85
Na2Se	2
InAs	0.35
La4FeSb2S10	1
GdSb2BO8	3.48
SbSeI	1.68
SiSn	0.59
Ba2Ga8SiS16	3.4
PbS	0.37
RbI	6.37
Cu3AsS4	1.48
Ag3SbS3	2.096
K2Cu2Sn2S6	1.47
Sb2Te3	0.35
Zn0.8Hg0.2Se	1.4
EuO	1.122
Ag2V2I4O16	2.24
GaAs0.1P0.9	1.22
HgO	2.48
NaNb2PS10	1.72
CuGa3Se5	1.75
Zn2MoTeO7	4.1
TlInS2	2.25
ScTa2O5N	2.67
AgInS2	1.88
CdAs2	1.13
Ag0.25Cd0.5In2.25Te4	0.39
In6S7	0.945
TbSb2BO8	3.53
TlPrSe2	1.18
BaGa2SnSe6	1.6
GeSe2	2.3
ZnO	3.4376
ZnTe	2.1
In2Se3	1.38
Ag2SnSe3	0.84
AgGaSe2	1.3
CdSnAs2	0.31
InSb0.5As0.5	0.1
B4C	1.64
GdH2NO5	4.84
Cu2GeSe3	0.85
TlCl	3.225
GaAs0.7Sb0.3	0.67
PbI2	2.552
ZnO	3.4449
GaN	3.475
PdO	0.8
Tl2TeS3	1.6
AgFeTe2	0.58
GeS2	3.425
ZnS	3.82
CaPr2S4	2.9
Hg0.1Cd0.9Se	0.35
InP	1.42
InSb	0.23
Ba2BiGaS5	2.38
Cd3As2	0.19
Bi24VO41	3.25
V2O4	0.66
SnS	1.3
Pr1.29Lu0.71S3	1.38
AgAsSe2	1.4
TlInSe2	1.1
InAs	0.33
TaGaSe2	2.12
AlN	6.03
Sr8.007Ge2.043Bi7.949Se24	0.74
Zr3O	0.2
In0.4As0.4Ga0.6P0.6	1.85
TlCr5S8	1.01
Cu3TbTe3	0.46
Na2CdGe2S6	2.57
La2Ga2GeS8	2.78
CsLuCoS3	1.18
La2MoO5	0.49
Ba7B3O9F5	4.94
Ag2GeSe3	0.9
In2Se	0.65
Ge0.4Si0.6	0.94
CdIn2Te4	1.17
BaTaO2N	1.78
SnS0.25Se0.75	0.99
Ag3AsS3	1.98
Ge0.838Si0.162	1.319
DyPO4	6.38
HoIn3S6	1.23
Ag2S	1.23
PbTe	0.36
Hg0.99Cd0.01Se	1.72
PbTe0.99Se0.01	0.297
GaBi	0.1
PrTe2	1.288
CsInGeSe4	2.32
ZnSe	2.82
RbNb4Br11	0.46
CuP2	1.45
SnSe	0.95
PbSe0.95S0.05	0.257
CsI	6.37
K3Ti2P5S18	1.61
Ba3FeS4Br	1.65
CdP4	1.15
PrIn3S6	1.14
SiAs2	0.88
ZnIn2Te4	1.8
Eu3Sb4Se9	1.08
MgGeN2	4.2
Ca4Bi6O13	2.76
PrCuOS	3.03
Cu0.05Ga1.95S2.95	2.64
H6PtI6O20	2.12
TlBr	3.3
Hg0.77Cd0.23Te	0.12
PbTe	0.3
Cu2WSe4	1.65
SnTe	0.3
Li2In2SiSe6	2.54
In0.3P0.3Ga0.7As0.7	1.67
GaAs0.2P0.8	2.2
RbCd4In5Se12	1.57
Sm3Te4	0.51
YbSb4Te7	0.22
CsLiB6O10	6.89
DyN	2.1
Li6Mo6Se6O33	3.3
Zn0.85S0.85Ga0.15P0.15	2.4
K8Ce2I18O53	2.34
Rb3Al3Ge7S20	3.1
Ba3Er2P4S16	3.3
Li2ZnGeSe4	1.86
K2Te	1.9
CaO	6.931
PbBiO2Br	2.3
Tl2GeTe3	0.36
Bi12TiO20	3.09
WSe2	1.57
PrLuSe3	1.56
BP	4.2
KSb5S8	1.82
Ga1.02Sb0.98Te0.06	0.68
VO2	0.66
GdTe	1.3
Pb0.59Ge0.41Te	0.49
ZnSe	2.834
CuZn2InTe4	1.05
Cs2Al2B2O7	4.13
Ba8Hg4S5Se7	1.98
GaAs	1.435
Pb0.9Se0.9Sn0.1Se0.1	0.24
CdSb	0.465
La2O2ZnSe2	3.4
AgFeSe2	0.23
CuBr	3.0726
GaSe	2.12
TlPSe2	0.5
In0.97As0.97Cd0.03Te0.03	0.71
WO3	2.7
Hg2Cl2	3.5
GaAs	1.51
Sb2S3	1.69
K2Ag3Sb3S7	2.2
AgGaS2	2.727
InS	2.45
Bi1.98Te3Sb0.02	0.143
K2ReH9	5.71
TlPSe2	0.6
AgGaSe2	1.66
Eu3Se4	0.58
Ge0.999Si0.001	0.65
Hg2Cu3Te6O16	2.56
Ag8SnSe6	0.71
MgO	7.672
Bi2AsO4Cl	3.43
Cs2TeI6	1.5
Ag2GeS3	1.98
ZnSnAs2	0.9
Cd4YB3O10	3.78
LiZnBO3	3.1
OsP4	0.4
AgSbS2	1.88
TiTe2	1
Pb2SbS2I3	2
Cs3Bi2Br9	2.5
La3Mg0.5SnS14	1.71
ZnIn2S4	2.85
CdS	2.599
TlBiTe2	0.12
Sc2O3	6
InSe	1.12
GaSb	0.725
BaGa2SiSe6	2.88
Ba2InGdSe5	2.24
Cu3Ta7O19	2.47
GaP	2.77
PbTe	0.187
PbSe	0.14
K2CdP2Se6	2.58
K1.83Cd1.83Bi2.17S6	1.37
In4Te3	0.42
Ag3AsSe3	1.86
CsCd4In5Te12	1.42
Ce4Ge3S12	2.3
Tl2Hg3S4	2.05
CuGa3Te5	1.092
CuPbBiS3	0.12
KBi3S5	1.21
CsCaBO3	4.2
Hg0.65Cd0.35Te	0.28
TlGaTe2	1.8
Cu3GdS3	1.62
Cu3TmTe3	0.14
LiBi3O4Cl2	3.35
As2Se3	1.81
TlCl	3.46
KSi2P3	1.72
NaNO2	3.13
NaBiS2	0.42
AgSbSe2	0.67
La2YbCuS5	1.45
In0.1P0.1Ga0.9As0.9	1.6
CdSe	1.816
Mg2Sn	0.135
Ga0.28In0.72As	0.55
ZnAs2	0.9
Ag7AsSe6	1
Ag2CdGeS4	2.32
InP	1.28
AgLi0.33Ti0.67O2	2.7
Hg0.06Zn0.94Te	2.03
YbGa2Se4	1.8
Ca2SmTaO6	3.45
Pb0.8Sn0.2Te	0.11
Ba4B11O20F	7.1
GaSe	2.109
In2O3	2.8
CrSb2	0.14
ZnIn2S4	2.5
Na2Nb4Se4O19	3.56
Cd3As2	0.12
Bi2Te1.2Se1.8	0.28
Cs2B4SiO9	6.53
Cs10Cd4Sn4S17	3.16
TlInS2	2.52
KIO3	3.71
Rb2Hg3Ge2S8	2.8
Rb2TeI6	1.4
SbSI	1.96
GeSi	0.88
Cs5P5Se12	2.17
NaAsS2	2.23
Ho2GeS5	2.5
La2Se3	1.7
TaGaS2	3.4
MnP4	0.28
CdSe	1.815
K10Zn4Ge4S17	3.34
YbS	0.98
Tl2Au2Sn2Se6	1.2
Cs2Bi2Cd2S5	1.7
LiInI4O12	4.27
TeSe3	1.87
Cr3Se4	1.59
Ga0.65Al0.35As	2
K2Bi8Se13	0.47
Zn6S5Cl2	2.71
CuInSe2	0.8
CuInTe2	0.88
CsCl	7.8
Pb0.99Sn0.01Se	0.22
Pb0.999Se0.999Bi0.002Te0.003	0.79
Ag2O	1.571
Pb3B3O10N	3.64
MnVTe2O8	1.9
Cd0.99Te0.99Al0.01Sb0.01	1.6
KTbSe4	1.65
GaAs	1.424
ZnAs2	1.2
SrBiO2Cl	3.52
FeSi2	1
Ho2Mo3O12	1.07
K2SmP2S7	2.59
K10Zn4Sn4S17	3.2
CdS	2.579
InSb	0.234
CdS	2.516
AlSb	1.696
Li0.2Na0.8AsSe2	1.57
Mg2Sn	0.35
Ba5V3O12F	3.85
LiI	6
NaCd4P3	1.1
AlSb	2.218
AlSb	1.49
EuSb2Se4	0.95
Pb0.93TeIn0.07	0.32
ZnMoSb2O7	3.3
AsSeI	1.76
InS	2.057
Pb0.999Sn0.001Te	0.21
In0.94As0.94Cd0.06Te0.06	0.68
TlN	1.4
NaInI4O12	4.25
ZnSb	1.09
AgAlO2	3.6
KF	10.3
PbSe0.9S0.1	0.272
AgAlTe2	1.9
Ba2AgInS4	2.32
Sb2Se3	1
PbTe	0.29
PtPAs	0.4
Tl2CeP2S7	2.4
LiPbSb3S6	1.6
Cd2V2Te2O11	2.48
TlCl	3.8
As2S3	2.45
SnGa4Se7	2.55
Ho2O3	5.42
Cd3P2	0.586
Ba2GaSbTe5	1.66
Hg0.7Cd0.3Se	1.1
PbSe	0.26
PbS	0.6
PbI2	2.535
GaAs	1.479
InP	1.41
In0.9Al0.1P	1.5
Na3Sn2F6Cl	3.88
SnS	1.223
CdS	2.526
ZnO	3.35
K5In3P6Se19	2.2
SnI4	2.38
H2Ti6O13	3.4
Li2B12Si2	2.27
PbSb2Se4	1.8
PdS	0.5
Cd0.9Te0.9Al0.1Sb0.1	1.36
KAuI4O12	2.75
CsCl	8.1
Ba3Tb2P4S16	3.37
KBiSiS4	2.25
Ba4Si3Se9Cl2	1.76
Al2Te3	2.2
FeIn2Se4	1.15
CsNbSe2O7	4.2
FeSc2	0.77
Ga0.99Sb0.99Cd0.01Te0.01	0.72
Cs3Nb2AsSe11	1.35
K3Ta2AsS11	2.21
GaSb	0.81
CuGaGeSe4	1.38
Ba5Ga6SnP12	1.21
DyIn3S6	1.22
InP	1.413
Pb4V2Se6O21	3.37
EuGa2S4	2.25
PbMnIn2S5	1.45
ZnTe	2.281
PbCdP4O12	4.85
Mg2Pb	0.15
Na2CdSnS4	2.52
LiCsCO3	6.19
ThOSe	1.65
PbTe	0.188
SbI3	2.22
CdIn2S4	2
HgSe	0.24
Tl3CuNb2Se12	0.8
YH2NO5	4.83
Mg3P2	1.4
Zn0.4Hg0.6Se	0.42
InSb	0.27
Rb3Sb2I9	1.94
In0.6Al0.4P	2.12
Ba4Sb3S8Cl	2.09
Li2CdGe	0.99
ZnSiP2	2.07
Bi2O3	2.91
CdTe	1.45
In6Se7	0.715
BaTiO3	3.035
NaInS2	1.9
Bi14.7In11.3S38	1.45
CdGa2Se4	2.48
Bi2S3	1.45
Cs2CdP2Se6	2.63
EuTe	1.959
Pb0.93TeTl0.07	0.54
ErBiW2O9	3.26
Cu2Se	1.29
LiAsSe2	1.5
LiGaGe2Se6	2.64
Eu3In2P4	0.452
GdAs	0.63
CsGaS3	3
AsNMg3	1.332
Ba2InErSe5	2.29
CsPSe6	1.9
Sb2Se3	1.11
BiSCl	1.89
Hg0.63Cd0.37Te	0.35
CdS0.8Se0.2	2.23
ZnTe	2.35
Gd2S3	2.55
Na2TeS3	2.35
AgPbBiS3	1.2
Hg4As2ZrCl6	2.48
BaBiO2Cl	3.71
CdSnAs2	0.4
CdGeAs2	0.85
RbYbZnSe3	2.07
CdGeAs2	0.72
Cd4As2Br3	1.78
HgIn2Te4	0.86
NaInTe2	1.6
FePS	0.25
PtSb2	0.06
Tm2O3	4.53
PtAs2	0.8
K1.46Sn3.09Bi7.45Se15	0.39
CdSiAs2	1.52
NaBa2Cu3S5	0.45
GaN	3.39
RuS2	1.8
KEuAsS4	1.89
Pb0.61Ge0.39Te	0.56
TlSe	0.65
Cu3YbSe3	0.2
Pb0.96TeTl0.04	0.57
Pr2Se3	1.9
Li2FeSnS4	1.86
InAs	0.47
PbGa2Se4	1.83
Mg2Pb	0.041
Ba2B6O11	5.17
As2B12	1.51
TlAsS2	2.22
InSe	1.25
PbO2	1.5
SeS	1.9
Pb0.99TeGa0.01	0.42
BaRh2Ge4Se6	1.089
CsGeI3	1.6
RbBiS2	1.36
Rb1.45Pb3.1Sb7.45Se15	0.45
[truncated: 1,897 more rows]

## Sheet: Experimental non-metal set 2
formula	bandgap (eV)
B	1.3
B	2
B	1.97
B	1.9
B	1.97
B	1.97
B	1.41
B	1.48
B	1.5
B	1.58
B	1.36
B	1.1
B	1.33
B	1.38
B	1.38
B	1.55
B	1.56
B	1.562
B	1.12
B	1.25
B	1.24
B	1.5
B	1.63
B	1.37
B	1.615
B	1.61
B	1.42
B	1.635
C	5.48
C	5.5
C	5.4
C	5.4
C	5.542
C	5.2
C	5.2
C	5.2
C	5.4
C	5.6
C	6.7
C	5.2
C	5.33
C	5.4
C	5.47
C	5.48
C	5.5
Si	0.4
Si	1.11
Si	1.11
Si	1.15
Si	1.153
Si	1.17
Si	1.17
Si	1.21
Si	1.21
Si	1.21
Si	1.1695
Si	1.1558
Si	1.1135
Si	1.107
Si	1.11
Si	1.12
Si	1.14
Si	1.15
Si	1.17
Si	3.43
Si	1.08
Si	1.095
Si	1.2
Si	1.2
Si	0.6
Ge	0.7
Ge	0.78
Ge	0.78
Ge	0.785
Ge	0.785
Ge	0.785
Ge	0.744
Ge	0.744
Ge	0.744
Ge	0.741
Ge	0.664
Ge	0.664
Ge	0.67
Ge	0.66
Ge	0.664
Ge	0.67
Ge	0.7
Ge	0.66
Ge	0.66
Ge	0.67
Ge	0.67
Ge	0.7
Ge	0.78
Sn	0.08
Sn	0.09
Sn	0.09
Sn	0.094
Sn	0.115
Sn	0.092
Sn	0.065
Sn	0.075
Sn	0.54
P	2.6
P	1
P	1.5
P	2.75
P	1.55
P	1.45
P	1.5
P	1.55
P	1.5
P	0.35
P	0.33
P	0.33
P	0.33
P	0.33
As	0.172
As	0.175
As	0.172
As	0.346
As	1.14
As	1.14
As	1.21
As	1.2
As	1.2
As	1.25
Sb	0.101
Sb	0.143
Sb	0.149
Sb	0.1
Sb	0.1
Sb	0.1
Sb	0.11
Sb	0.12
S	3.6
S	3.8
S	3.8
S	3.82
S	4.2
S	4.2
S	4.1
S	2.6
S	2.6
S	2.4
S	2.6
Se	2.3
Se	1.86
Se	2.48
Se	2.48
Se	2.1
Se	1.8525
Se	1.853
Se	1.9
Se	1.857
Se	1.6
Se	1.6
Se	1.8
Se	1.74
Te	0.32
Te	0.32
Te	0.33
Te	0.335
Te	0.333
Te	0.35
Te	0.33
Te	0.35
Te	0.33
Te	0.334
Te	0.335
Te	0.34
Te	0.335
Te	0.333
Te	0.35
Te	0.33
Te	0.334
Te	0.335
I	1.35
I	1.68
I	1.6
I	1.5
I	1.24
I	1.3
I	1.3
I	1.3
Bi	0.03
Bi	0.0137
Bi	0.042
Bi	0.046
Bi	0.047
Bi	0.015
NaAu	0.15
CsAu	1.25
CsAu	2.3
Li3Sb	1
Li3Sb	1
Li3Sb	0.5
Li3Sb	1.5
Li3Sb	1.5
Li3Sb	1.5
Li3Bi	1.3
Li3Bi	1.3
Na3As	3.15
NaSb	0.82
NaSb	0.82
NaSb	0.82
NaSb	0.82
Na3Sb	1.1
Na3Sb	1.1
Na3Sb	1.1
Na3Sb	1
Na3Sb	1.1
Na3Bi	1.1
Na3Bi	1.1
KAs2	2
KAs2	2
K3As	2.5
K3As	2.5
KSb	0.9
KSb	0.9
KSb	0.9
KSb	0.9
K3Sb	1.1
K3Sb	1.1
K3Sb	1.1
K3Sb	1.1
K3Sb	1.3
K3Sb	1.1
K3Sb	0.8
K3Sb	1.4
K3Sb	1.4
K3Sb	1.4
K3Sb	1.8
K3Sb	1.4
K3Sb	1.1
K3Bi	0.95
K3Bi	0.95
Rb3Sb	1
Rb3Sb	1
Rb3Sb	1
Rb3Sb	1
Rb3Sb	1
Rb3Sb	0.9
Rb3Sb	1.7
CsSb	0.61
CsSb	0.61
CsSb	0.8
CsSb	0.6
CsSb	0.65
Cs2Sb	0.62
Cs3Sb	1.6
Cs3Sb	1.6
Cs3Sb	1.6
Cs3Sb	1.6
Cs3Sb	1.6
Cs3Sb	1.9
Cs3Bi	0.6
Cs3Bi	0.6
Cs3Bi	0.6
Cs3Bi	0.55
Cs3Bi	0.575
Cu3N	0.23
Cu3N	0.23
CuP2	1.45
CuP2	1.45
CuP2	1.4
CuP2	1.51
Cu1.8S1	2.3
Cu1.8S1	2.3
Cu2S	1.26
Cu2S	1.26
Cu2S	1.1
Cu2S	1.1
Cu2S	1
Cu2S	1.3
Cu2S	1.855
Cu2S	1.885
Cu2S	1.85
Cu2S	1.85
Cu2S	1.85
Cu2S	1.13
Cu2S	1.09
Cu2S	1.4
Cu2S	1.21
Cu2S	1.26
Cu2S	1.93
Cu2S	1.84
Cu2S	1.7
Cu2S	1.05
Cu2S	1
Cu2S	1.2
Cu2S	1.4
Cu2S	1.4
Cu2S	1.25
Cu2Se	1.2
Cu2Se	1.2
Cu2Se	1.2
Cu2Se	1.1
Cu2Se	1.05
Cu2Se	1.5
Cu2Se	0.25
Cu2Se	1.15
Cu2Se	1.6
Cu2Se	1.26
Cu2Se	0.05
Cu2Se	0.06
Cu2Se	0.17
Cu2Te	0.95
Cu2Te	0.95
Cu2Te	0.95
Cu2Te	0.95
Cu2Te	1.08
Cu2Te	0.8
Cu2Te	1.3
Cu2Te	1.8
Cu2Te	1.8
Cu2Te	0.5
Cu2Te	0.5
AgS	1.34
AgS	1.34
AgS	0.9
AgS	0.9
AgS	1.3
AgS	1
AgS	1
AgS	1.3
AgS	1.3
AgS	1.3
AgS	0.89
AgS	1.4
AgS	0.85
AgS	1.2
AgS	1.3
Ag2Se	0.075
Ag2Se	0.075
Ag2Se	0.075
Ag2Se	0.52
Ag2Se	0.52
Ag2Se	0.52
Ag2Se	0.05
Ag2Se	0.078
Ag2Se	0.58
Ag2Se	0.58
Ag2Se	0.15
Ag2Se	0.15
Ag2Se	0.13
Ag2Se	0.1
Ag2Te	0.06
Ag2Te	0.06
Ag2Te	0.15
Ag2Te	0.15
Ag2Te	0.15
Ag2Te	0.7
Ag2Te	0.7
Ag2Te	0.0875
Ag2Te	0.17
Ag2Te	0.17
Ag2Te	0.67
Ag2Te	0.67
Ag2Te	0.65
Ag2Te	0.65
Ag2Te	0.65
Ag2Te	0.2
Ag2Te	0.2
Ag2Te	0.4
Ag2Te	0.3
Ag2Te	0.73
AgTe	0.73
AgTe	0.73
AgTe	0.85
Na2Se	2.2
K2Se	1.9
K2Se	1.8
CuCl	3.306
CuCl	3.395
CuCl	3.395
CuCl	3.201
CuCl	3.2052
CuCl	3.202
CuCl	3.203
CuCl	3.237
CuCl	3.222
CuCl	3.221
CuCl	3.2682
CuCl	3.2754
CuCl	3.273
CuCl	3.275
CuCl	3.306
CuCl	3.294
CuBr	3.0726
CuBr	3.077
CuBr	2.91
CuBr	3.08
CuBr	2.9
CuBr	2.9
CuBr	2.94
CuBr	2.987
CuBr	3.02
CuI	3.07
CuI	3.047
CuI	3.115
CuI	3.1
CuI	2.8
AgF	2.8
AgCl	3.249
AgCl	3.2468
AgCl	3
AgCl	3
AgCl	4.1
AgCl	3
AgCl	3.1
AgCl	3.3
AgCl	3.25
AgCl	5.13
AgCl	3.22
AgCl	5.1
AgCl	3.246
AgCl	3.25
AgCl	3.252
AgCl	3.22
AgCl	3.226
AgCl	3.08
AgBr	2.68
AgBr	4.29
AgBr	2.97
AgBr	4.292
AgBr	2.683
AgBr	2.69
AgBr	2.691
AgBr	2.676
AgBr	2.68
AgBr	2.52
AgBr	2.6
AgBr	2.6845
AgBr	2.684
AgBr	2
AgBr	2.9
AgBr	4.29
AgI	3.0247
AgI	3.023
AgI	3.0064
AgI	2.8
AgI	2.8
AgI	2.919
AgI	2.82
Mg2Si	0.6
Mg2Si	2.27
Mg2Si	0.77
Mg2Si	0.78
Mg2Si	0.655
Mg2Si	2.17
Mg2Si	0.66
Mg2Si	0.785
Mg2Si	0.785
Mg2Si	0.7
Mg2Si	0.7
Mg2Si	0.78
Mg2Si	0.78
Mg2Si	0.77
Mg2Si	0.69
Mg2Si	0.62
Mg2Si	0.6
Mg2Si	0.76
Mg2Ge	0.74
Mg2Ge	0.74
Mg2Ge	0.74
Mg2Ge	0.74
Mg2Ge	0.69
Mg2Ge	0.69
Mg2Ge	0.69
Mg2Ge	0.7
Mg2Ge	0.7
Mg2Ge	0.7
Mg2Ge	0.57
Mg2Ge	0.57
Mg2Ge	0.567
Mg2Ge	0.55
Mg2Ge	0.532
Mg2Ge	0.548
Mg2Ge	0.67
Mg2Ge	0.6
Mg2Ge	0.57
Mg2Ge	0.54
Mg2Ge	0.532
Mg2Ge	1.64
Mg2Ge	0.69
Mg2Ge	0.57
Mg2Ge	1.804
Mg2Ge	0.66
Mg2Ge	0.567
Mg2Ge	0.57
Mg2Ge	1.67
Mg2Ge	1.78
Mg2Ge	0.63
Mg2Ge	0.54
Mg2Ge	1.737
Mg2Ge	0.548
Mg2Ge	1.64
Mg2Ge	0.74
Mg2Sn	0.135
Mg2Sn	0.18
Mg2Sn	0.185
Mg2Sn	0.23
Mg2Sn	0.34
Mg2Sn	0.36
Mg2Sn	0.33
Mg2Sn	0.31
Mg2Sn	0.22
Mg2Sn	0.33
Mg2Sn	0.33
Mg2Sn	0.33
Mg2Sn	0.22
Mg2Sn	0.22
Mg2Sn	0.22
Mg2Sn	0.32
Mg2Sn	0.32
Mg2Sn	0.32
Mg2Sn	0.36
Mg2Sn	0.23
Mg2Sn	0.23
Mg2Sn	0.36
Mg2Sn	0.34
Mg2Sn	0.3
Mg2Sn	0.23
Mg2Sn	0.18
Mg2Sn	0.3
Mg2Sn	0.28
Mg2Sn	0.35
Mg2Sn	0.34
Mg2Pb	0.1
Mg2Pb	0.1
Mg2Pb	0.15
Mg2Pb	0.1
Mg2Pb	0.041
Mg2Pb	0.1
Mg2Pb	0.1
Ca2Si	1.9
Ca2Si	1.9
Ca2Si	1.9
Ca2Si	1.9
Ca2Si	1.9
Ca2Si	1.9
Ca2Si	1.9
Ca2Si	1.9
Ca2Si	1.9
Ca2Ge	1
Ca2Ge	1
Ca2Ge	1
Ca2Sn	0.9
Ca2Sn	0.9
Ca2Sn	0.9
Ca2Sn	0.9
Ca2Pb	0.46
Ca2Pb	0.46
Ca2Pb	0.46
Ca2Pb	0.46
Ca2Pb	0.46
Ca2Pb	0.46
Ca2Pb	0.46
Ca2Pb	0.5
Ca2Pb	0.46
BaSi2	1.3
BaSi2	0.48
BaGe2	1
SrGe2	0.9
Zn3P2	1.15
Zn3P2	1.15
Zn3P2	1.15
Zn3P2	1.2
Zn3P2	2.18
Zn3P2	2
Cd3P2	0.5
Cd3P2	0.5
Cd3P2	0.55
Cd3P2	0.55
Cd3P2	0.55
Cd3P2	0.52
Cd3P2	0.52
Cd3P2	0.5
Cd3P2	0.67
Cd3P2	0.53
Cd3P2	0.54
Cd3P2	0.56
Cd3P2	0.586
Cd3P2	0.6
Zn3As2	0.86
Zn3As2	0.86
Zn3As2	1
Zn3As2	1
Zn3As2	1
Zn3As2	0.93
Zn3As2	0.93
Zn3As2	1.1
Zn3As2	1.1
Zn3As2	0.93
Zn3As2	0.96
Zn3As2	0.96
Zn3As2	1.11
Zn3As2	1.09
Zn3As2	0.995
Zn3As2	0.98
Zn3As2	1.1
Zn3As2	0.98
Zn3As2	0.965
Zn3As2	0.945
Zn3As2	0.93
Zn3As2	0.86
Zn3As2	0.51
Cd3As2	0.13
Cd3As2	0.13
Cd3As2	0.24
Cd3As2	0.425
Cd3As2	0.425
Cd3As2	0.64
Cd3As2	0.12
Cd3As2	0.19
Cd3As2	0.11
Cd3As2	0.12
Cd3As2	0.14
Cd3As2	0.048
Cd3As2	0.17
Cd3As2	0.275
Cd3As2	0.135
ZnP2	1.33
ZnP2	1.33
ZnP2	1.33
ZnP2	1.37
ZnP2	1.37
ZnP2	1.37
ZnP2	1.37
ZnP2	1.37
ZnP2	1.39
ZnP2	1.42
ZnP2	2.03
ZnP2	1.65
ZnP2	2.03
ZnP2	1.65
ZnP2	1.65
ZnP2	1.7
ZnP2	1.85
ZnP2	1.9
ZnP2	1.58
ZnP2	1.65
ZnP2	1.85
ZnP2	2.18
ZnP2	2.03
CdP2	0.81
CdP2	2.02
CdP2	2.02
CdP2	2.02
CdP2	2.02
CdP2	1.15
CdP2	1.15
CdP2	1.15
CdP2	2.134
CdP2	2.134
CdP2	2.134
CdP2	1.55
CdP2	1.64
CdP2	1.65
CdP2	1.7
CdP2	2.15
CdP2	1.92
CdP2	2.11
CdP4	1
CdP4	1
CdP4	1
CdP4	1.15
CdP4	1.15
CdP4	0.9
CdP4	0.99
CdP4	0.908
CdP4	1.049
CdP4	1.15
ZnAs2	1.2
ZnAs2	1.2
ZnAs2	0.9
ZnAs2	0.9
ZnAs2	0.93
ZnAs2	0.92
ZnAs2	0.91
ZnAs2	1.2
ZnAs2	0.9
ZnAs2	0.93
ZnAs2	1.3
ZnSb	0.5
ZnSb	0.99
ZnSb	0.508
ZnSb	0.603
ZnSb	0.606
ZnSb	0.61
ZnSb	1.05
ZnSb	1.09
ZnSb	1.11
ZnSb	0.59
ZnSb	0.53
ZnSb	0.48
ZnSb	0.514
ZnSb	0.5
ZnSb	0.61
ZnSb	0.61
ZnSb	0.61
ZnSb	0.61
ZnSb	0.59
ZnSb	0.59
ZnSb	0.59
ZnSb	0.5
ZnSb	0.5
ZnSb	0.5
ZnSb	0.5
ZnSb	0.5
ZnSb	0.48
ZnSb	0.48
ZnSb	1.11
ZnSb	1.09
ZnSb	1.05
ZnSb	0.6
ZnSb	0.58
CdSb	0.46
CdSb	0.46
CdSb	0.46
CdSb	0.58
CdSb	0.58
CdSb	0.585
CdSb	0.585
CdSb	0.48
CdSb	0.48
CdSb	0.465
CdSb	0.465
CdSb	0.485
CdSb	0.472
CdSb	0.459
CdSb	0.559
CdSb	0.543
CdSb	0.527
CdSb	0.58
CdSb	0.525
CdSb	0.47
CdSb	0.42
CdSb	0.6
Cd6P7	0.85
CdAs2	1.14
CdAs2	1.14
CdAs2	1.14
CdAs2	1.2
CdAs2	1.2
CdAs2	1.2
CdAs2	1
CdAs2	1
CdAs2	1
CdAs2	1
CdAs2	1.04
CdAs2	1.04
CdAs2	1.04
CdAs2	1.13
CdAs2	1.135
CdAs2	1
CdAs2	1.04
CdAs2	0.89
Zn4Sb3	1.2
Zn4Sb3	1.2
Zn4Sb3	1.2
Zn4Sb3	1.2
Zn4Sb3	1
Cd4Sb3	1.25
Cd4Sb3	1.25
Cd4Sb3	1.25
Cd4Sb3	1.4
Mg3As2	2.45
Mg3As2	1
Mg3As2	2.2
Mg3As2	2.6
Mg3As2	2.6
Mg3As2	1.38
Mg3As2	2.19
Mg3As2	2.13
Mg3Sb2	1.18
Mg3Sb2	1.66
Mg3Sb2	1.81
Mg3Sb2	0.82
Mg3Sb2	0.82
Mg3Sb2	0.735
Mg3Sb2	0.82
Mg3Sb2	0.8
Be3Sb2	0.67
Ca3Sb2	1.4
Zn3Sb2	0.2
Zn3Sb2	0.11
Zn3Sb2	0.2
Zn3Sb2	0.22
Zn3Sb2	0.2
Cd3Sb2	0.3
ZnS	3.87
ZnS	3.68
ZnS	3.69
ZnS	3.704
ZnS	3.73
ZnS	3.88
ZnS	3.82
ZnS	3.67
ZnS	3.7
ZnS	3.54
ZnS	3.6
ZnS	3.54
ZnS	3.58
ZnS	3.6
ZnS	3.66
ZnS	3.56
ZnS	3.7
ZnS	3.7
ZnS	3.74
ZnS	3.68
ZnS	3.76
ZnS	3.66
ZnS	3.85
ZnS	3.78
ZnS	3.67
ZnS	3.64
ZnS	3.6
ZnS	3.63
ZnS	3.67
CdS	2.4
CdS	2.4
CdS	2.4
CdS	2.582
CdS	2.501
CdS	2.5831
CdS	2.5827
CdS	2.485
CdS	2.573
CdS	2.583
CdS	2.598
CdS	2.516
CdS	2.598
CdS	2.598
CdS	2.5966
CdS	2.5
CdS	2.589
CdS	2.599
CdS	2.655
CdS	2.579
CdS	2.661
CdS	2.554
CdS	2.643
CdS	2.42
CdS	2.425
CdS	2.41
CdS	2.44
CdS	2.4
CdS	2.42
CdS	2.5
CdS	2.52
CdS	2.53
ZnSe	2.8
ZnSe	2.8
ZnSe	2.7
ZnSe	2.7
ZnSe	2.7
ZnSe	2.7
ZnSe	2.58
ZnSe	2.665
ZnSe	2.7
ZnSe	2.67
ZnSe	2.68
ZnSe	2.795
ZnSe	2.834
ZnSe	2.691
ZnSe	2.713
ZnSe	2.794
ZnSe	2.33
ZnSe	2.82
ZnSe	2.82
ZnSe	2.874
ZnSe	2.818
ZnSe	2.8201
ZnSe	2.823
ZnSe	2.6
ZnSe	2.58
ZnSe	2.6
ZnSe	2.67
ZnSe	2.68
ZnSe	2.7
ZnSe	2.874
ZnSe	2.795
ZnTe	2.25
ZnTe	2.385
ZnTe	2.29
ZnTe	2.35
ZnTe	2.372
ZnTe	2.37
ZnTe	2.34
ZnTe	2.281
ZnTe	2.176
ZnTe	2.23
ZnTe	2.255
ZnTe	2.35
ZnTe	2.29
ZnTe	2.2
ZnTe	2.2
ZnTe	2.2
ZnTe	2.2
ZnTe	2.24
ZnTe	2.2
ZnTe	2.391
ZnTe	2.26
ZnTe	2.35
ZnTe	2.4
ZnTe	2.1
ZnTe	2.3
ZnTe	2.24
ZnTe	2.26
ZnTe	2.34
CdSe	1.85
CdSe	1.85
CdSe	1.9
CdSe	1.9
CdSe	1.8
CdSe	1.8
CdSe	1.8
CdSe	1.74
CdSe	1.735
CdSe	1.841
CdSe	1.8415
CdSe	1.829
CdSe	1.751
CdSe	1.866
CdSe	1.8678
CdSe	1.855
CdSe	1.771
CdSe	2.274
CdSe	2.258
CdSe	2.176
CdSe	1.74
CdSe	1.7
CdSe	1.74
CdSe	1.67
CdSe	1.7
CdSe	1.74
CdSe	1.75
CdSe	1.8
CdTe	1.5
CdTe	1.5
CdTe	1.5
CdTe	1.44
CdTe	1.44
CdTe	1.59
CdTe	1.606
CdTe	1.43
CdTe	1.49
CdTe	1.529
CdTe	1.6
CdTe	1.65
CdTe	1.66
CdTe	1.56
CdTe	1.45
CdTe	1.44
CdTe	1.5
CdTe	1.5
CdTe	1.5
CdTe	1.44
HgSe	0.07
HgSe	0.6
HgSe	0.6
HgSe	0.24
HgSe	0.12
HgSe	0.43
HgSe	0.32
HgTe	0.02
HgTe	0.02
HgTe	0.1
HgTe	0.025
HgTe	0.15
HgTe	0.46
HgTe	0.085
ZnO	3.46
ZnO	3.2
ZnO	3.2
ZnO	3.35
ZnO	3.25
ZnO	3.25
ZnO	3.512
ZnO	3.48
ZnO	3.4874
ZnO	3.4813
ZnO	3.4376
ZnO	3.4449
ZnO	3.436
ZnO	3.435
ZnO	3.4405
ZnO	3.4425
ZnO	3.4481
ZnO	3.442
ZnO	3.3475
ZnO	3.479
ZnO	2.6
ZnO	3.3
ZnO	3.35
ZnO	3.435
ZnO	3.26
ZnO	3.31
ZnO	3.418
ZnO	3.3
ZnO	0.73
ZnO	2.48
CdO	2.3
CdO	2.3
CdO	2.3
CdO	1
CdO	1
CdO	1.09
CdO	1.09
CdO	1.35
CdO	0.84
CdO	0.55
CdO	2.28
CdO	2.27
CdO	2.2
CdO	2
HgS	1.8
HgS	1.8
HgS	2
HgS	2
HgS	2
HgS	2.275
HgS	2.25
HgS	2.1
HgS	1.78
HgS	2
HgS	2.5
HgS	0.7
CaS	6
CaS	5.38
CaS	5.4
SrS	4.8
SrS	4.76
SrS	4.8
BaS	3.88
BaS	3.9
BaS	3
BaS	4
BeSe	4
BeSe	3.61
MgSe	5.6
MgSe	5.63
MgSe	5.6
MgSe	6
CaSe	5
CaSe	4.87
SrSe	4.45
SrSe	4.42
SrSe	2
SrSe	4.6
BaSe	3.7
BaSe	3.6
MgTe	4.7
MgTe	4.7
MgTe	3.6
CaTe	4.07
CaTe	4.3
SrTe	2
SrTe	4
SrTe	3.73
SrTe	3.77
BaTe	3.4
BaTe	3.4
CeTe3	0.0041
CeTe3	0.041
HgI2	2.13
HgI2	2.29
HgI2	2.095
HgI2	3.045
HgI2	2.795
HgI2	2.315
HgI2	2.397
HgI2	2.3707
HgI2	2.331
HgI2	2.29
HgI2	2.14
HgI2	3.05
HgI2	2.08
HgI2	2.11
B4C	1.64
B4C	1.64
B4C	1.64
B6P	3.3
B6As	1.51
CaB6	0.2
CaB6	0.2
CaB6	2.11
CaB6	0.3
CaB6	0.4
CaB6	4.5
CaB6	4.4
CaB6	3.3
SrB6	0.38
SrB6	0.38
SrB6	3.68
SrB6	0.45
BaB6	0.15
BaB6	0.15
BaB6	2.64
BaB6	0.12
SmB6	0.0023
SmB6	0.0023
SmB6	0.005
SmB6	4.9
EuB6	0.3
EuB6	0.3
EuB6	0.38
EuB6	0.032
YbB6	0.14
YbB6	0.14
B6P	3.3
NaB15	0.32
KB6	0.29
AlB12	1.9
AlB12	1.96
AlB12	2.2
AlB12	2.5
AlB12	2.5
YB66	0.8
SmB66	0.8
GdB66	1.27
YbB66	1.27
B4C	4
B4C	0.75
B4C	0.48
Al3Sb2	1.55
BN	3.6
BN	3.8
BN	3.85
BN	4.5
BN	4.75
BN	5.8
BN	6.2
BN	4.5
BN	10
BN	3
BN	6
BN	6
BN	6.4
BN	6.4
BN	8
BN	14.5
BN	4.1
BN	5
BN	4.6
BN	3.4
BN	8
AlN	5.74
AlN	5.88
AlN	5.9
AlN	6.03
AlN	6.09
AlN	5.9
AlN	6.2
AlN	6
AlN	5.88
AlN	5.74
AlN	3.8
AlN	6.28
AlN	6.28
AlN	4.4
AlN	4
AlN	3.8
AlN	4.26
GaN	3.5
GaN	3.5
GaN	3.5
GaN	3.39
GaN	3.4
GaN	3.8
GaN	3.44
GaN	3.44
GaN	3.6
GaN	3.501
GaN	3.48
GaN	3.503
GaN	3.475
GaN	3.493
GaN	3.474
GaN	3.3
GaN	3.25
GaN	3.21
GaN	3.24
GaN	3.25
GaN	3.39
GaN	3.8
InN	1.95
InN	2.1
InN	2.4
InN	2.1
InN	2.21
InN	2.05
InN	2.11
InN	2.09
InN	2.4
TlN	1.4
BP	2
BP	2
BP	2
BP	4.5
BP	4.2
AlP	2.5
AlP	2.5
AlP	2.52
AlP	2.43
AlP	2.45
AlP	2.45
AlP	2.45
AlP	2.5
AlP	2.505
AlP	2.53
AlP	3.63
AlP	3.62
AlP	3
AlP	3
AlP	2.5
AlP	2.42
AlP	3.1
AlP	2.45
AlP	2.51
AlP	2.42
AlP	2.65
GaP	2.4
GaP	2.4
GaP	2.4
GaP	2.4
GaP	2.25
GaP	2.18
GaP	1.2
GaP	2.27
GaP	2.35
GaP	2.35
GaP	2.35
GaP	2.268
GaP	2.272
GaP	2.346
GaP	2.338
GaP	2.321
GaP	2.3
GaP	2.24
GaP	2.24
GaP	2.325
GaP	2.23
GaP	2.32
GaP	2.23
GaP	2.25
GaP	2.26
GaP	2.27
GaP	2.74
GaP	2.77
GaP	2.78
InP	1.42
InP	1.42
InP	1.42
InP	1.42
InP	1.42
InP	1.28
InP	1.28
InP	1.34
InP	1.34
InP	1.4236
InP	1.423
InP	1.4205
InP	1.4135
InP	1.3511
InP	1.34
InP	1.26
InP	1.416
InP	1.41
InP	1.27
InP	1.25
InP	1.29
InP	1.5
InP	1.25
InP	1.27
InP	1.28
InP	1.29
InP	1.34
InP	1.345
InP	1.35
BAs	1.46
BAs	1.45
AlAs	2.24
AlAs	2.16
AlAs	2.16
AlAs	2.1
AlAs	2.14
AlAs	2.14
AlAs	2.33
AlAs	2.33
AlAs	2.228
AlAs	2.228
AlAs	2.229
AlAs	2.229
AlAs	2.223
AlAs	2.223
AlAs	2.153
AlAs	2.153
AlAs	3.13
AlAs	3.13
AlAs	3.03
AlAs	3.03
AlAs	3.14
AlAs	3.14
AlAs	2.2
AlAs	2.25
AlAs	2.1
AlAs	2.9
AlAs	2.25
AlAs	2.228
AlAs	2.223
AlAs	2.205
AlAs	2.13
AlAs	2.16
AlAs	2.2
AlAs	3.5
AlAs	2.233
AlAs	2.215
GaAs	1.75
GaAs	1.522
GaAs	1.53
GaAs	1.53
GaAs	1.53
GaAs	1.428
GaAs	1.426
GaAs	1.58
GaAs	1.53
GaAs	1.43
GaAs	1.43
GaAs	1.52
GaAs	1.52
GaAs	1.52
GaAs	1.517
GaAs	1.4
GaAs	1.5192
GaAs	1.5177
GaAs	1.521
GaAs	1.511
GaAs	1.435
GaAs	1.35
GaAs	1.147
GaAs	1.09
GaAs	1.5114
GaAs	1.5115
GaAs	1.4257
GaAs	1.42
GaAs	1.424
GaAs	1.58
GaAs	1.42
GaAs	1.425
GaAs	1.428
GaAs	1.43
GaAs	1.435
GaAs	1.35
InAs	0.411
InAs	0.43
InAs	0.43
InAs	0.43
InAs	0.356
InAs	0.36
InAs	0.36
InAs	0.36
InAs	0.36
InAs	0.43
InAs	0.46
InAs	0.41
InAs	0.418
InAs	0.354
InAs	0.4105
InAs	0.409
InAs	0.404
InAs	0.42
InAs	0.414
InAs	0.359
InAs	0.425
InAs	0.47
InAs	0.45
InAs	0.46
InAs	0.33
InAs	0.28
InAs	0.43
InAs	0.35
InAs	0.356
InAs	0.36
AlSb	1.62
AlSb	2.218
AlSb	1.62
AlSb	1.6
AlSb	1.5
AlSb	1.6
AlSb	1.6
AlSb	1.6
AlSb	1.7
AlSb	1.63
AlSb	1.69
AlSb	1.69
AlSb	1.696
AlSb	1.677
AlSb	1.666
AlSb	1.8
AlSb	1.65
AlSb	1.7
AlSb	1.65
AlSb	1.32
AlSb	1.52
AlSb	1.49
GaSb	0.813
GaSb	0.813
GaSb	0.813
GaSb	0.813
GaSb	0.8
GaSb	0.8
GaSb	0.72
GaSb	0.72
GaSb	0.8
GaSb	0.7
GaSb	0.7
GaSb	0.811
GaSb	0.811
GaSb	0.8113
GaSb	0.8128
GaSb	0.8137
GaSb	0.822
GaSb	0.81
GaSb	0.6975
GaSb	0.795
GaSb	0.78
GaSb	0.67
InSb	0.18
InSb	0.18
InSb	0.18
InSb	0.18
InSb	0.18
InSb	0.2355
InSb	0.224
InSb	0.175
InSb	0.18
InSb	0.23
InSb	0.26
InSb	0.236
InSb	0.2352
InSb	0.2355
InSb	0.228
InSb	0.2366
InSb	0.2357
InSb	0.2357
InSb	0.27
InSb	0.27
InSb	0.25
InSb	0.25
InSb	0.17
InSb	0.22
InSb	0.16
InSb	0.17
InSb	0.175
InSb	0.177
InSb	0.18
BSb	2.6
GaS	2.53
GaS	2.53
GaS	2.53
GaS	2.53
GaS	2.58
GaS	2.58
GaS	3.9
GaS	3.9
GaS	3.06
GaS	3.05
GaS	3.065
GaS	2.593
GaS	2.6
GaS	2.5947
GaS	2.576
GaS	2.52
GaSe	2
GaSe	2
GaSe	3.63
GaSe	3.63
GaSe	2.09
GaSe	2.1275
GaSe	2.13
GaSe	2.125
GaSe	2.155
GaSe	2.12
GaSe	2.169
GaSe	2.118
GaSe	2.021
GaSe	2.103
GaSe	2.093
GaSe	2.05
GaSe	1.97
GaSe	2.038
GaSe	2.151
GaSe	2
GaSe	2.09
GaTe	1.66
GaTe	1.7
GaTe	1.7
GaTe	1.7
GaTe	1.8
GaTe	1.8
GaTe	1.15
GaTe	1.8
GaTe	1.799
GaTe	1.797
GaTe	1.797
GaTe	1.781
GaTe	1.67
GaTe	1.694
GaTe	1.73
InS	1.8
InS	1.8
InS	1.9
InS	2.07
InS	2.067
InS	2.057
InS	1.896
InS	2.58
InS	2.57
InS	2.45
InS	1.31
InS	1.86
In6S7	0.89
In6S7	0.945
In6S7	0.7
InSe	1.25
InSe	1.25
InSe	1.12
InSe	1.15
InSe	1.18
InSe	1.32
InSe	1.32
InSe	1.274
InSe	1.2635
InSe	1.286
InSe	1.293
InSe	1.285
InSe	1.187
InSe	1.187
InSe	1.172
InSe	1.3525
InSe	1.353
InSe	1.3395
InSe	1.3245
InSe	1.2975
InSe	1.425
InSe	1.2
InSe	1.6
InSe	1.6
InSe	1.8
InSe	1.293
InSe	2.405
In6Se7	0.64
In6Se7	0.86
In6Se7	0.715
In6Se7	0.34
InTe	0.31
InTe	0.31
InTe	0.31
InTe	0.31
InTe	0.35
In3Te5	1.025
TlS	1.36
TlS	1.36
TlS	1.37
TlS	1.5
TlS	1.57
TlS	2.7
TlS	1.535
TlS	1.365
TlS	1.36
TlS2	1.8
TlSe	0.56
TlSe	0.56
TlSe	0.73
TlSe	0.73
TlSe	0.8
TlSe	0.8
TlSe	0.57
TlSe	0.65
TlSe	0.7
TlSe	0.79
TlSe	0.745
TlSe	0.57
TlSe	1.3
TlSe	0.61
TlSe	0.775
TlSe	0.71
TlSe	1
TlSe	0.755
Tl2Se	0.37
Al2S3	4.1
Al2S3	4.1
Al2S3	4.1
Al2S3	4.1
Al2S3	4.1
Al2S3	4.1
Al2Se3	3.1
Al2Se3	3.15
Al2Se3	1.55
Al2Se3	3.1
Al2Se3	3.1
Al2Te3	2.5
Al2Te3	2.5
Al2Te3	2.2
Al2Te3	2.2
Al2Te3	2.2
Al2Te3	2.2
Al2Te3	2.2
Al2Te3	2.2
Al2Te3	2.5
Al2Te3	2.5
Al2Te3	2.5
Al2Te3	2.5
Al2Te3	2.3
Al2Te3	2.5
Ga2S3	2.5
Ga2S3	2.5
Ga2S3	2.85
Ga2S3	2.85
Ga2S3	2.84
Ga2S3	2.84
Ga2S3	2.85
Ga2S3	2.85
Ga2S3	2.5
Ga2S3	2.8
Ga2Se3	1.9
Ga2Se3	1.9
Ga2Se3	1.9
Ga2Se3	1.88
Ga2Se3	1.99
Ga2Se3	1.86
Ga2Se3	1.98
Ga2Se3	2.05
Ga2Te3	1.22
Ga2Te3	1.22
Ga2Te3	1.22
Ga2Te3	1
Ga2Te3	1
Ga2Te3	1.7
Ga2Te3	2.3
Ga2Te3	1.4
Ga2Te3	1.39
Ga2Te3	1.16
Ga2Te3	1.09
Ga2Te3	1.35
Ga2Te3	1.2
Ga2Te3	1.56
Ga2Te3	1.56
In2S3	2
In2S3	2
In2S3	2.03
In2S3	2.03
In2S3	2.03
In2S3	2.04
In2S3	2.04
In2S3	1.1
In2S3	1.1
In2S3	1
In2S3	2.03
In2S3	2.28
In2S3	2.1
In2Se3	1
In2Se3	1
In2Se3	1.2
In2Se3	1.2
In2Se3	1.2
In2Se3	1.18
In2Se3	1.075
In2Se3	1.42
In2Se3	1.35
In2Se3	1.25
In2Se3	0.97
In2Se3	1.38
In5Se6	0.14
In2Te3	1.05
In2Te3	1.05
In2Te3	1.026
In2Te3	1.02
In2Te3	1.02
In2Te3	1.02
In2Te3	1.02
In2Te3	1.05
In2Te3	1.12
In2Te3	1.12
In2Te3	1.12
In2Te3	1.12
In2Te3	1
In2Te3	2.2
In2Te3	1.125
In2Te3	1.16
In2Te3	1.24
In2Te3	1.121
In2Te3	1.026
In2Te3	1.026
In2Te3	1.026
In2Te3	0.99
In2Te3	1.04
In2Te3	1
Tl2Te3	0.64
Tl2Te3	0.64
Tl2Te3	0.69
Tl2Te3	0.48
Tl2Te3	0.7
Tl2Te3	0.51
In2Se	0.85
In2Se	0.655
In2Se	0.828
In2Se	0.69
In4Se3	0.64
In4Se3	0.65
In2Te	0.46
In2Te	0.46
In2Te	0.465
In4Te3	0.42
In4Te3	0.55
In4Te3	0.5
In4Te3	0.57
Tl2S	1.4
Tl2S	1.4
Tl2S	1.4
Tl2S	1
Tl2S	1.2
Tl2S	0.59
Tl2S	0.19
Tl2Te	0.5
Tl2Te	0.5
Tl2Te	0.5
Tl2Te	0.42
In4S5	0.9
In4S5	0.9
TlCl	3.225
TlCl	3.21
TlCl	3.2252
TlCl	3.202
TlCl	3.2
TlCl	3.8
TlCl	3.75
TlCl	3.75
TlBr	2.65
TlBr	2.6444
TlBr	2.63
TlBr	2.6444
TlBr	2.665
TlBr	3.013
TlBr	3.0198
TlBr	3.0202
TlBr	2.64
TlBr	3.4
TlBr	3.237
TlBr	3.303
TlBr	3.3
TlI	2.1
TlI	2.7778
TlI	2.789
TlI	2.92
TlI	3
TlI	2.88
SiC	2.401
SiC	2.401
SiC	2.403
SiC	2.403
SiC	2.39
SiC	2.379
SiC	2.379
SiC	2.4
SiC	6
SiC	2.6
SiC	2.417
SiC	2.2
SiC	2.2
SiC	2.39
SiC	2.68
SiC	3.023
SiC	3.1
SiC	3.1
SiC	2.86
SiC	2.986
SiC	2.985
SiC	2.96
SiC	2.85
SiC	2.86
SiC	2.986
SiC	3.33
SiC	3.33
SiC	3.265
SiC	3.265
SiC	3.263
SiC	3.335
SiC	2.8
SiC	2.8
SiC	2.853
SiC	2.853
SiC	2.77
SiC	2.77
SiC	2.728
SiC	2.728
SiC	2.699
SiC	2.72
SiC	3.003
SiC	3.01
MnSi	0.55
Si0.8Ge0.2	1.1
Si0.7Ge0.3	1
SiGe	0.88
Si0.001Ge0.999	0.65
Si0.03Ge0.97	0.67
Si0.08Ge0.92	0.72
Si0.1Ge0.9	0.8
Si0.12Ge0.88	0.84
Si0.2Ge0.8	0.86
Si0.3Ge0.7	0.88
Si0.4Ge0.6	0.9
Si0.6Ge0.4	0.94
Si0.9Ge0.1	1.04
Si0.94Ge0.06	1.06
Si0.98Ge0.02	1.08
Si0.999Ge0.001	1.09
SnGe	0.4
SnGe	0.8
SiSn	0.59
Si3N4	3.9
Si3N4	5
Si3N4	5.1
Si3N4	4.5
SiP	2
SiP	2
SiP	2
SiAs	2.18
SiAs	1.45
SiAs	1.57
SiAs	1.48
SiAs	2.18
SiAs	2.18
SiAs	1.45
SiAs	1.48
SiAs	1.57
SiAs	2.2
SiP2	1.89
SiP2	1.89
SiP2	1.89
SiAs2	0.88
SiAs2	0.88
GeP	0.95
GeAs	0.65
GeAs	1.65
GeAs	1.01
GeAs	0.65
GeAs	1.45
GeAs2	1.06
GeAs2	1.1
GeAs2	1.77
Sn3As2	0.47
GeS	1.58
GeS	1.61
GeS	1.61
GeS	1.61
GeS	1.8
GeS	1.65
GeS	1.65
GeS	1.74
GeS	1.74
GeS	1.737
GeS	1.744
GeS	1.77
GeS	1.8
GeS	1
GeSe	1.16
GeSe	1.16
GeSe	1.16
GeSe	1
GeSe	1
GeSe	1.075
GeSe	1.08
GeSe	1.22
GeSe	1.38
GeSe	1.18
GeSe	1.28
SnS	1.2
SnS	1.2
SnS	1.08
SnS	1.08
SnS	1.07
SnS	1.087
SnS	1.42
SnS	1.223
SnS	1.095
SnS	1.179
SnS	1.26
SnS	1.25
SnS	1.3
SnSe	0.9
SnSe	0.9
SnSe	0.9
SnSe	0.948
SnSe	0.948
SnSe	0.948
SnSe	0.939
SnSe	0.939
SnSe	0.939
SnSe	0.898
SnSe	0.898
SnSe	0.898
SnSe	0.925
SnSe	0.95
SnSe	0.88
SnSe	1.3
SnSe	1.25
PbS	0.286
PbS	0.286
PbS	0.286
PbS	0.286
PbS	0.29
PbS	0.29
PbS	0.41
PbS	0.41
PbS	0.41
PbS	0.41
PbS	0.31
PbS	0.29
PbS	0.307
PbS	0.42
PbS	0.41
PbS	0.39
PbS	0.355
PbS	0.3
PbS	0.6
PbS	0.38
PbSe	0.165
PbSe	0.165
PbSe	0.165
PbSe	0.165
PbSe	0.29
PbSe	0.29
PbSe	0.278
PbSe	0.278
PbSe	0.176
PbSe	0.145
PbSe	0.145
PbSe	0.29
PbSe	0.27
PbSe	0.27
PbSe	0.22
PbSe	0.35
PbSe	0.27
GeTe	0.95
GeTe	0.84
GeTe	1.98
GeTe	0.2
GeTe	0.2
GeTe	0.1
GeTe	0.1
GeTe	0.15
GeTe	0.1
GeTe	0.1
SnTe	0.3
SnTe	0.2
SnTe	0.19
SnTe	0.26
SnTe	0.36
SnTe	0.6
TePb	0.19
TePb	0.19
TePb	0.19
TePb	0.19
TePb	0.32
TePb	0.32
TePb	0.22
TePb	0.187
TePb	0.188
TePb	0.217
TePb	0.31
TePb	0.311
TePb	0.36
TePb	0.33
TePb	0.3
TePb	0.25
TePb	0.62
SiSe2	1.73
SiSe2	1.73
SiSe2	1.72
SiSe2	1.74
GeS2	3.6
GeS2	3.6
GeS2	3.425
GeS2	3.425
GeS2	3.6
GeS2	3.6
GeS2	3.6
GeSe2	2.485
GeSe2	2.485
GeSe2	2.485
GeSe2	2.69
GeSe2	2.772
GeSe2	2.782
GeSe2	2.3
GeSe2	2.3
GeSe2	2.69
[truncated: 5,589 more rows]
